# Supplementary material for: Evaluation of the 2b-RAD method for genomic selection in scallop breeding
Source: Sci Rep. 2016 Jan 12;6:19244. doi: 10.1038/srep19244 (PMC4709697; doi:10.1038/srep19244)
Supplement: Supplementary Table S1 [file srep19244-s2.xls]

## Sheet: Summary_mapping
Table S1. Statistics of 2b-RAD reads and mapping rates.
FamilyID	SampleID	#Total reads	#Mapped reads	Percentage	#Uniquely mapped reads	Percentage
1	1	2338582	1883104	0.805233	733845	0.313799
1	2	805756	650401	0.807193	241925	0.300246
1	3	1547667	1260756	0.814617	486131	0.314106
1	4	1258078	1016098	0.807659	365620	0.290618
1	5	1052067	855165	0.812843	332475	0.316021
1	6	1628574	1316004	0.808071	499023	0.306417
1	7	1040641	840116	0.807306	308075	0.296043
1	8	1611539	1291583	0.801459	483014	0.299722
1	9	816347	658592	0.806755	247265	0.302892
1	10	641454	521749	0.813385	194217	0.302776
1	11	1034079	839780	0.812104	319064	0.308549
1	12	1306147	1057712	0.809796	412808	0.31605
1	13	1331480	1074585	0.807061	433869	0.325855
1	14	1592109	1296866	0.814559	530150	0.332986
1	15	2146269	1744653	0.812877	653843	0.304642
1	16	1331059	1072280	0.805584	401861	0.301911
1	17	1123202	905164	0.805878	345317	0.30744
1	18	621528	499961	0.804406	179247	0.288397
1	19	1187333	961437	0.809745	343346	0.289174
1	20	1176073	939935	0.799215	355990	0.302694
1	21	1908019	1552404	0.813621	553833	0.290266
1	22	1103487	899368	0.815024	356097	0.322702
1	23	1970815	1581482	0.802451	571535	0.289999
1	24	2396201	1964167	0.8197	729803	0.304567
1	25	1803440	1462315	0.810848	609860	0.338165
1	26	2159309	1745703	0.808454	640444	0.296597
1	27	2349240	1917574	0.816253	757783	0.322565
1	28	2501261	2022032	0.808405	777981	0.311036
1	29	2194780	1793123	0.816994	687785	0.313373
1	30	2328890	1895809	0.81404	717203	0.307959
1	31	2327204	1893916	0.813816	729327	0.313392
1	32	2259796	1845216	0.816541	728916	0.322558
1	33	1216423	983081	0.808174	385580	0.316979
1	34	2403140	1945992	0.809771	744733	0.3099
1	35	1890530	1518484	0.803205	599317	0.31701
1	36	2335402	1895709	0.811727	748443	0.320477
1	37	2459291	2016938	0.82013	825492	0.335663
1	38	2644397	2150196	0.813114	866626	0.327722
1	39	2480664	1997691	0.805305	731566	0.294907
1	40	3081305	2496143	0.810093	891022	0.28917
1	41	2738346	2270089	0.829	892016	0.32575
1	42	2341527	1906818	0.814348	676634	0.288971
1	43	881383	696079	0.789758	277630	0.314994
1	44	2356017	1892352	0.8032	717637	0.304598
1	45	2116565	1710331	0.808069	659964	0.311809
1	46	2400896	1929007	0.803453	797311	0.332089
1	47	2293516	1833254	0.79932	620929	0.270732
1	48	2321162	1878667	0.809365	648870	0.279545
1	49	2180997	1743246	0.799289	675506	0.309723
1	50	2222006	1776299	0.799412	597245	0.268786
1	51	2180882	1760316	0.807158	633509	0.290483
1	52	2420330	1931088	0.797861	724552	0.299361
1	53	2478168	2003922	0.80863	704188	0.284157
1	54	2025768	1626809	0.803058	579399	0.286014
1	55	2134413	1729144	0.810126	675962	0.316697
1	56	2769751	2217598	0.800649	733783	0.264927
1	57	2593289	2079110	0.801727	814397	0.31404
1	58	2454559	1977272	0.805551	789094	0.321481
1	59	2107133	1703321	0.80836	692411	0.328603
1	60	2407398	1946064	0.808368	783469	0.325442
1	61	2337291	1868100	0.799259	680028	0.290947
1	62	2312949	1856729	0.802754	726528	0.314113
1	63	864520	699020	0.808564	268964	0.311114
1	64	2574811	2086862	0.810491	733365	0.284823
1	65	2384570	1917019	0.803926	638851	0.26791
1	66	2348979	1852101	0.788471	692537	0.294825
1	67	2379641	1902546	0.79951	695989	0.292476
1	68	2156433	1738973	0.806412	669620	0.310522
1	69	2235959	1827759	0.817439	640231	0.286334
1	70	2516724	2058491	0.817925	704172	0.279797
1	71	1970794	1583456	0.803461	589854	0.299298
1	72	2407373	1941861	0.806631	745856	0.309822
1	73	2295635	1831772	0.797937	669596	0.291682
1	74	1594939	1277753	0.80113	461660	0.289453
1	75	2460745	2016256	0.819368	768648	0.312364
1	76	2279685	1850277	0.811637	674838	0.296022
1	77	2438442	1969705	0.807772	720643	0.295534
1	78	2291737	1878085	0.819503	671540	0.293027
1	79	2699944	2198418	0.814246	800730	0.296573
1	80	2448686	1973338	0.805876	751679	0.306972
1	81	2177664	1761643	0.80896	683134	0.3137
1	82	2014954	1677131	0.832342	677749	0.33636
1	83	2270705	1819180	0.801152	660963	0.291083
1	84	911320	741807	0.813992	287867	0.315879
1	85	4563762	3706111	0.812074	1450599	0.317852
1	86	2604254	2115379	0.812278	804277	0.308832
1	87	2436499	1959630	0.804281	717411	0.294443
1	88	2215166	1814364	0.819065	740788	0.334416
1	90	1367079	1104159	0.807678	414704	0.30335
1	91	2622483	2110046	0.804599	771985	0.294372
1	92	2617368	2106185	0.804696	812673	0.310492
1	93	2413798	1969934	0.816114	750222	0.310806
1	94	2158751	1753991	0.812503	666477	0.308733
1	95	1399558	1146642	0.819289	452820	0.323545
1	96	1665329	1369813	0.822548	533331	0.320256
1	97	1700575	1380081	0.811538	538669	0.316757
1	98	2081709	1693464	0.813497	699956	0.336241
1	99	1847003	1517327	0.821508	568915	0.308021
1	100	2092840	1721050	0.822351	660518	0.315608
1	101	2125734	1724208	0.811112	620956	0.292114
1	102	2075862	1676252	0.807497	606275	0.292059
1	103	2152383	1779248	0.826641	622710	0.289312
1	104	1812600	1481716	0.817453	506344	0.279347
1	105	1115330	912952	0.818549	337385	0.302498
1	106	1333572	1091297	0.818326	386372	0.289727
1	107	1689226	1381064	0.817572	527002	0.311978
1	108	1945474	1595357	0.820035	587538	0.302002
1	109	2262689	1850399	0.817788	664939	0.293871
1	110	2217239	1797435	0.810664	702355	0.31677
1	111	2174837	1783639	0.820125	654385	0.300889
1	112	2536832	2047428	0.807081	673998	0.265685
1	113	2705693	2214434	0.818435	772047	0.285342
1	114	2056029	1694460	0.824142	674011	0.327822
1	115	2089667	1700112	0.81358	654062	0.312998
1	116	2015091	1644205	0.815946	605552	0.300509
1	117	2097126	1749070	0.834032	702856	0.335152
1	118	2204064	1824653	0.827858	627782	0.284829
1	119	2293222	1884655	0.821837	685873	0.299087
1	120	1948869	1611544	0.826912	650972	0.334026
1	121	1874492	1549774	0.82677	587747	0.31355
1	122	1953173	1611910	0.825278	625845	0.320425
1	123	2469863	1997559	0.808773	710132	0.287519
1	124	2090941	1708219	0.816962	665124	0.318098
1	125	1723618	1397227	0.810636	513137	0.297709
1	126	2074371	1676836	0.808359	631189	0.30428
1	127	2447471	2020209	0.825427	759066	0.310143
1	128	2269682	1868088	0.823062	687589	0.302945
1	129	1544019	1255958	0.813434	529014	0.342621
1	130	2229785	1836820	0.823766	642469	0.28813
1	131	2165843	1779851	0.821782	664015	0.306585
1	132	1517650	1233231	0.812592	450990	0.297163
1	133	2286085	1844943	0.807032	713106	0.311933
1	134	2100098	1721339	0.819647	672727	0.320331
1	135	2314031	1903075	0.822407	669808	0.289455
1	136	2024807	1670159	0.824848	657082	0.324516
1	137	2273366	1853337	0.815239	699624	0.307748
1	138	2038481	1659965	0.814315	629741	0.308927
1	139	1886957	1542974	0.817705	610512	0.323543
1	140	1988794	1605193	0.807119	640014	0.32181
1	141	1627388	1328602	0.816401	494731	0.304003
1	142	1506030	1240574	0.823738	464709	0.308566
1	143	1819399	1497959	0.823326	580323	0.318964
1	144	2244846	1821227	0.811293	648233	0.288765
1	145	1784646	1474066	0.825971	551650	0.309109
1	146	1773884	1454501	0.819953	535765	0.302029
1	147	1859188	1521476	0.818355	555232	0.298642
1	148	2094001	1715198	0.819101	634938	0.303218
1	149	2089728	1689901	0.80867	646573	0.309405
1	150	1853229	1515317	0.817663	580973	0.313492
1	151	1920203	1546331	0.805296	622054	0.323952
1	152	1683433	1382811	0.821423	556686	0.330685
1	153	1814376	1485789	0.818898	563688	0.310679
1	154	1783179	1459001	0.818202	527939	0.296066
1	155	2419969	1948969	0.805369	740666	0.306064
1	156	1959984	1610659	0.821772	605716	0.309041
1	157	1547810	1262547	0.815699	478539	0.309172
1	158	1390297	1137772	0.818366	438555	0.31544
1	159	1737027	1417821	0.816234	552074	0.317827
1	160	1950185	1566837	0.80343	579318	0.297058
1	161	1316774	1088895	0.826941	400536	0.30418
1	162	1853303	1515850	0.817918	566940	0.305908
1	163	1686082	1362988	0.808376	496272	0.294334
1	164	1526582	1248514	0.817849	489404	0.320588
1	165	1819214	1484569	0.81605	556665	0.305992
1	166	2478754	1997940	0.806026	707677	0.285497
1	167	1608282	1324038	0.823262	457707	0.284594
1	168	1800903	1463461	0.812626	551945	0.306482
1	169	1909112	1541034	0.807199	585124	0.30649
1	170	2029454	1660460	0.818181	617422	0.304231
1	171	2036764	1655726	0.81292	652830	0.320523
1	172	2168805	1783920	0.822536	654799	0.301917
1	173	1697241	1385574	0.816368	524183	0.308844
1	174	1860131	1511420	0.812534	545743	0.29339
1	175	1971224	1592864	0.808058	629491	0.31934
1	176	2383122	1932020	0.81071	677298	0.284206
1	177	4184642	3381231	0.80801	1290032	0.308278
1	178	1710253	1389122	0.812232	532949	0.31162
1	179	1992175	1613684	0.810011	622074	0.312259
1	180	2003881	1608825	0.802855	592851	0.295851
1	181	2301720	1852475	0.804822	670958	0.291503
1	182	2549480	2064998	0.809968	693054	0.271841
2	39	3320319	3073635	0.925705	1175543	0.354045
2	40	2265154	2053384	0.90651	858506	0.379006
2	41	2422178	2268971	0.936748	827738	0.341733
2	57	2984368	2774687	0.92974	1106769	0.370855
2	58	2745201	2528429	0.921036	965238	0.351609
2	59	2356020	2170251	0.921151	935169	0.396927
2	60	2986638	2768788	0.927058	1081150	0.361996
2	61	2739523	2564410	0.936079	978825	0.357298
2	62	2469426	2300986	0.93179	857498	0.347246
2	63	2685045	2488656	0.926858	972459	0.362176
2	64	3650703	3398734	0.930981	1322108	0.362152
2	65	2768944	2573642	0.929467	988800	0.357104
2	67	2664290	2487750	0.933738	930127	0.349109
2	68	2706199	2481056	0.916805	990711	0.366089
2	69	3102063	2857329	0.921106	1118009	0.360408
2	70	2494255	2288558	0.917532	921843	0.369587
2	71	2886947	2686678	0.930629	1049603	0.363569
2	72	2650431	2440526	0.920803	986284	0.372122
2	73	2400912	2225695	0.927021	900190	0.374937
2	74	2626942	2421336	0.921732	974904	0.371117
2	75	3337007	3071472	0.920427	1210724	0.362817
2	76	2847381	2652742	0.931643	1016541	0.357009
2	78	3287733	3059201	0.930489	1199275	0.364773
2	79	2919164	2724781	0.933411	1019011	0.349076
2	80	3064135	2872332	0.937404	1037448	0.338578
2	81	3067251	2855487	0.93096	1089425	0.35518
2	82	2776998	2588299	0.932049	1021646	0.367896
2	83	2372067	2203769	0.92905	866568	0.365322
2	84	3578922	3305588	0.923627	1318814	0.368495
2	85	2072702	1915033	0.923931	734185	0.354216
2	86	2193203	2064561	0.941345	751006	0.342424
2	88	2233421	2084008	0.933101	828564	0.370984
2	89	2340572	2187536	0.934616	860047	0.367452
2	90	2265184	2110010	0.931496	765324	0.337864
2	91	2313907	2138742	0.924299	830775	0.359036
2	92	2384606	2203877	0.92421	886562	0.371786
2	93	2294460	2152106	0.937958	827452	0.36063
2	94	1205851	1122958	0.931258	402514	0.333801
2	95	683329	649676	0.950751	232892	0.34082
2	96	2357569	2221456	0.942266	829189	0.351714
2	98	2591987	2422316	0.93454	922496	0.355903
2	99	2364680	2200931	0.930752	832795	0.352181
2	100	2026304	1877796	0.92671	761563	0.375838
2	101	2419358	2244674	0.927797	836822	0.345886
2	102	2182804	2057088	0.942406	768074	0.351875
2	103	2574738	2382464	0.925323	949874	0.368921
2	104	2826048	2634377	0.932177	1029250	0.364201
2	105	2896345	2719851	0.939063	998619	0.344786
2	106	2734469	2549135	0.932223	1020052	0.373035
2	186	3647919	3435748	0.941838	1241093	0.340219
2	187	2518855	2326736	0.923728	918413	0.364615
2	188	3008939	2841797	0.944452	1028679	0.341874
3	1	5017792	4456598	0.888159	2321339	0.462622
3	2	4500689	3995658	0.887788	2115986	0.470147
3	3	5323439	4741834	0.890746	2537163	0.476602
3	4	6032321	5364833	0.889348	2821286	0.467695
3	5	4907562	4361223	0.888674	2321899	0.473127
3	6	4540251	4029657	0.887541	2157711	0.47524
3	7	4366255	3867972	0.885879	2072214	0.474598
3	8	5829545	5183200	0.889126	2689404	0.46134
3	9	4470677	3972073	0.888472	2128242	0.476045
3	10	4647372	4130397	0.88876	2165958	0.466061
3	11	5643552	5026230	0.890615	2610873	0.462629
3	12	4130281	3668255	0.888137	1937647	0.469132
3	13	5412769	4805207	0.887754	2516180	0.46486
3	14	5726366	5099627	0.890552	2701972	0.471848
3	15	4549048	4055112	0.89142	2159164	0.474641
3	16	6625806	5881276	0.887632	3083015	0.465304
3	17	4258615	3793587	0.890803	2041293	0.479333
3	19	5618626	5031772	0.895552	2604099	0.463476
3	20	3897144	3481560	0.893362	1823688	0.467955
3	21	5261332	4683955	0.89026	2443277	0.464384
3	22	4971221	4431543	0.89144	2302329	0.463131
3	23	3596652	3211131	0.892811	1651668	0.459224
3	24	4290842	3812495	0.888519	2029487	0.472981
3	25	4613377	4115322	0.892041	2177523	0.472002
3	27	5739416	5097467	0.888151	2752762	0.479624
3	28	5424002	4831704	0.890801	2571166	0.474035
3	29	4707884	4189295	0.889847	2217831	0.471089
3	30	5309313	4723708	0.889702	2509066	0.472578
3	31	4274821	3787459	0.885992	1997832	0.467349
3	32	4399207	3899669	0.886448	2020136	0.459205
3	33	4466379	3944020	0.883046	2126699	0.476157
3	34	5744814	5114388	0.890262	2720989	0.473643
3	35	3817789	3417803	0.895231	1762548	0.461667
3	36	6656780	5924751	0.890033	3110565	0.467278
3	37	4824407	4284368	0.888061	2247588	0.465879
3	38	4779697	4229727	0.884936	2259400	0.472708
3	39	4257205	3785509	0.889201	2007594	0.471576
3	40	3205303	2852060	0.889794	1527916	0.476684
4	43	4765728	4225042	0.886547	2125917	0.446084
4	44	5207028	4659076	0.894767	2270616	0.436068
4	45	5357563	4781158	0.892413	2419304	0.451568
4	46	4735701	4208827	0.888744	2151713	0.45436
4	47	5579466	4965125	0.889893	2645711	0.474187
4	48	4656007	4152049	0.891762	2050369	0.440371
4	49	4993134	4450109	0.891246	2192311	0.439065
4	50	4863913	4324643	0.889128	2222155	0.456866
4	51	5563976	4960933	0.891617	2474160	0.444675
4	52	4879559	4338108	0.889037	2103798	0.431145
4	53	5318417	4762165	0.89541	2275001	0.427759
4	54	6036509	5379586	0.891175	2725432	0.451491
4	55	5764986	5148043	0.892984	2532890	0.439358
4	56	5757938	5137365	0.892223	2536185	0.440468
4	57	5545507	4945244	0.891757	2574896	0.464321
4	58	5055388	4493208	0.888796	2161586	0.427581
4	59	4036068	3604428	0.893054	1732822	0.429334
4	60	3644244	3249513	0.891684	1585526	0.435077
4	61	4069641	3657741	0.898787	1700904	0.417949
4	62	5055356	4564078	0.90282	1990227	0.393687
4	63	4788949	4267041	0.891018	2141720	0.447221
4	64	4053006	3605672	0.889629	1784666	0.440331
4	65	4290731	3834381	0.893643	1787244	0.416536
4	66	3539996	3176127	0.897212	1430231	0.404021
4	67	4858444	4332559	0.891759	2224660	0.457896
4	68	4752223	4239203	0.892046	2098437	0.44157
4	69	4833693	4340775	0.898025	2001963	0.414168
4	70	4430053	3969271	0.895987	1902655	0.429488
4	71	4991114	4483683	0.898333	2089708	0.418686
4	72	4471993	3991337	0.892519	1937749	0.433308
4	73	5317216	4740279	0.891496	2376611	0.446965
4	74	5604535	5005082	0.893041	2504134	0.446805
4	75	4120636	3674519	0.891736	1791485	0.434759
4	76	5157939	4612255	0.894205	2207749	0.428029
4	77	5187729	4634236	0.893307	2395868	0.461834
4	78	5103050	4543352	0.890321	2208539	0.432788
4	79	5781599	5159350	0.892374	2584679	0.447053
4	80	5568719	4970525	0.89258	2527547	0.453883
5	83	5167414	4613374	0.892782	2214362	0.428524
5	84	5416272	4811788	0.888395	2407155	0.44443
5	85	5102899	4554835	0.892598	2332008	0.456997
5	86	4649488	4145445	0.891592	2106266	0.45301
5	87	4523386	4033842	0.891775	2010004	0.444358
5	88	4971693	4440114	0.893079	2169804	0.436432
5	89	4699294	4200862	0.893935	2040775	0.434273
5	90	3332085	2973212	0.892298	1472143	0.441808
5	91	5446753	4867980	0.89374	2432160	0.446534
5	92	4575576	4068130	0.889097	2125694	0.464574
5	93	4724684	4198119	0.88855	2143506	0.453682
5	94	4709163	4201292	0.892153	2085746	0.442912
5	95	4341602	3881878	0.894112	1912356	0.440472
5	96	4402117	3905768	0.887248	2052269	0.4662
5	97	4165729	3706127	0.889671	1898443	0.455729
5	98	4700780	4175090	0.88817	2157801	0.45903
5	99	6195212	5541195	0.894432	2712100	0.437774
5	100	6033473	5376020	0.891032	2669535	0.442454
5	101	8367780	7476014	0.893429	3491593	0.417266
5	102	5899471	5271766	0.8936	2475242	0.41957
5	103	5479073	4895337	0.893461	2400068	0.438043
5	104	5686802	5062634	0.890243	2388437	0.419997
5	105	5867095	5242563	0.893553	2539885	0.432903
5	106	5646384	5048946	0.894191	2376469	0.420883
5	107	4535877	4051585	0.893231	2123560	0.46817
5	108	4793185	4273335	0.891544	2161742	0.451003
5	109	4213912	3761104	0.892545	1794071	0.42575
5	110	5035800	4513006	0.896185	2300244	0.456778
5	111	4047103	3621180	0.894759	1790172	0.442334
5	112	4325203	3866421	0.893928	1904965	0.440434
5	113	4160288	3696697	0.888568	1873276	0.450276
5	114	4131694	3685350	0.891971	1923536	0.465556
5	115	4235832	3774469	0.891081	1918196	0.45285
5	116	3396973	3033701	0.89306	1465399	0.431384
5	117	4238517	3778137	0.891382	1884259	0.444556
5	118	3886438	3464099	0.89133	1751665	0.450712
5	119	4024208	3609111	0.89685	1654344	0.411098
5	120	4199325	3747566	0.892421	1946985	0.463642
5	121	4756957	4235560	0.890393	2252623	0.473543
5	122	4148044	3713062	0.895136	1915252	0.461724
