# Supplementary material for: Evaluation of the 2b-RAD method for genomic selection in scallop breeding
Source: Sci Rep. 2016 Jan 12;6:19244. doi: 10.1038/srep19244 (PMC4709697; doi:10.1038/srep19244)
Supplement: Supplementary Table S2 [file srep19244-s3.xls]

## Sheet: Summary_qtl_SH
Table S2. Summary of marker effects calculated based on five GS models.
Marker	LASSO	RR_BLUP	BL	BayesA	BayesB
V8	-0.154407	-0.00941818	0.040919	0.0679596	0.0975876
V10	-0.17347	-0.00543888	0.0496827	0.0562893	0.0858663
V15	0	0.00783192	0.0485987	0.0547008	0.107589
V18	0	-0.00231872	0.0371872	0.0625913	0.081119
V20	0	-0.00664535	0.0430298	0.0612857	0.114505
V21	0	-0.0101048	0.0421201	0.0608806	0.104574
V22	0	-0.00629589	0.0450287	0.0502953	0.106373
V23	0	0.00246359	0.0434981	0.0685904	0.103037
V29	0	0.00707877	0.0492729	0.0663143	0.131121
V30	0	0.00675272	0.0477907	0.062817	0.0984483
V34	0	0.000863665	0.049284	0.0622533	0.0966709
V35	0	0.00121717	0.0330584	0.0603207	0.104496
V43	0	0.0135025	0.0576814	0.0545437	0.122189
V47	0.20675	-0.000772291	0.0465835	0.0576826	0.105844
V48	0	-0.0115854	0.0415252	0.0584154	0.106388
V65	0	-0.00176316	0.048159	0.0460432	0.0942786
V66	0	-0.00231944	0.0447437	0.0663646	0.0951545
V68	0	0.0109528	0.0432622	0.0614216	0.130147
V69	0	-0.00856758	0.0410005	0.0612918	0.102917
V72	0	-0.00406145	0.042451	0.0592615	0.117777
V76	0	-0.00970539	0.0520679	0.0590899	0.101323
V77	0	0.0129551	0.038883	0.066112	0.0985445
V81	0.014913	0.0169876	0.0467382	0.0626893	0.118294
V82	0.138303	0.00201934	0.0507601	0.074548	0.0990026
V84	0	0.00170509	0.0450491	0.0651441	0.0937768
V85	0	-0.000279736	0.046238	0.0614541	0.105365
V87	0	-0.00432124	0.0437491	0.0655044	0.11121
V91	0	0.0010346	0.0411958	0.0645108	0.0863039
V96	0	0.000475006	0.0380915	0.0585261	0.0923737
V98	0	0.00659798	0.0442014	0.0557588	0.113995
V99	0	0.0326799	0.0613567	0.0837313	0.145268
V101	0.108952	-0.00593963	0.0458758	0.0687462	0.0972585
V103	0	0.00235241	0.0360176	0.0685715	0.103466
V107	0	-0.00438153	0.0469536	0.0630742	0.100484
V112	0	0.0120909	0.0447422	0.0591401	0.0986691
V114	0	0.0110584	0.0495584	0.0758011	0.116085
V115	0	-0.00268842	0.041003	0.0643316	0.0897481
V116	0	0.00941127	0.0465767	0.0575131	0.109238
V118	0	-0.00958618	0.0423824	0.0661393	0.0980843
V129	0	-0.0195619	0.0462083	0.0611264	0.166668
V136	-0.172629	0.0155548	0.0590674	0.0663051	0.103415
V140	0	-0.00392861	0.0566886	0.0561962	0.10659
V142	0	0.00476939	0.0517625	0.0515156	0.104605
V148	0.175942	-0.000879358	0.0477304	0.0623653	0.11255
V153	0	-0.00495033	0.0453317	0.0657265	0.106996
V154	0	0.0146328	0.048989	0.0559796	0.100881
V160	0.0981939	-0.002572	0.0469704	0.0579909	0.0875252
V162	0	0.00377319	0.0415967	0.0623945	0.103745
V163	0	0.00154815	0.0457689	0.0599594	0.0964057
V166	0	-0.0196355	0.045516	0.0702651	0.132414
V167	-0.0149776	-0.0138084	0.0434466	0.0720595	0.108781
V169	-0.0863217	0.0125109	0.0543133	0.0719288	0.111526
V170	0.02947	0.00399051	0.0467038	0.0594195	0.116793
V171	0	0.00405	0.0392589	0.0589291	0.0971362
V172	0	0.00405	0.0444145	0.0602884	0.106472
V175	0	0.00321728	0.0554266	0.0564547	0.108719
V176	0	0.00790686	0.04686	0.0635778	0.109765
V177	0	-0.00909479	0.042262	0.0683789	0.0803858
V180	0	0.0104489	0.0508691	0.0680476	0.118047
V184	0	0.00891589	0.0505974	0.0593537	0.0904877
V190	0	0.00276422	0.0410959	0.0795796	0.120658
V196	0	-0.000874668	0.042176	0.0650537	0.104298
V199	0	0.00776602	0.0433084	0.0648272	0.104268
V201	0	9.8071e-05	0.0391719	0.0619697	0.0889478
V206	0	-0.00260306	0.0456821	0.0541766	0.0929489
V211	0	0.0149808	0.04534	0.0584158	0.0966381
V215	0	0.0149808	0.0479015	0.0656647	0.0936912
V216	0	0.00196846	0.0420041	0.0623511	0.102824
V217	0	-0.0186213	0.0461155	0.0671202	0.124232
V220	0	-0.0226725	0.0463242	0.0654805	0.101385
V221	0	-0.00102705	0.0472945	0.0588495	0.0997804
V223	0	0.0121789	0.0467273	0.0580064	0.11475
V231	0	-0.00455403	0.0429066	0.0588748	0.103822
V233	0	-0.0118344	0.045419	0.0632407	0.103166
V234	0	0.0128429	0.0526499	0.056256	0.0999034
V236	0	-0.00260491	0.0395458	0.0588448	0.108615
V238	0	-0.00827899	0.0551964	0.0648584	0.109655
V239	0	0.00494202	0.0445804	0.0614352	0.0990923
V241	0	0.01178	0.0461998	0.0664517	0.0992521
V246	0	-0.00111993	0.0438159	0.0635961	0.0989527
V247	0	-0.00280667	0.042705	0.0661006	0.09808
V248	0	-0.00482488	0.0387199	0.0467025	0.120642
V250	0	-0.00123764	0.0479667	0.0594522	0.0925706
V251	0	0.00917722	0.0491558	0.0596035	0.0990809
V258	0	0.0167233	0.0470105	0.0632764	0.116266
V270	0	-0.00213707	0.0448237	0.0587787	0.0961266
V273	0	0.00632349	0.037507	0.059535	0.104151
V276	0	-0.00709877	0.0465786	0.0676178	0.0858545
V279	0	-0.00305856	0.0473254	0.0692213	0.109157
V280	0	0.0210865	0.0493625	0.0610949	0.123188
V287	0.0802059	0.00655542	0.0463308	0.0561062	0.10954
V289	0	0.0168187	0.0369895	0.0625367	0.103431
V291	0.175217	-0.00475223	0.0477983	0.0617771	0.0902207
V294	0	0.00674807	0.0428611	0.0621659	0.0996759
V296	0	-0.0106148	0.0494037	0.0674737	0.0935969
V298	0	0.00126794	0.0457643	0.0514544	0.087607
V299	0	0.00258181	0.0424717	0.0618159	0.114647
V305	0	0.000919576	0.0502501	0.0571272	0.0884659
V306	0	0.00203237	0.0411795	0.0546789	0.096122
V309	0	0.00286074	0.0415062	0.0576277	0.110668
V319	0	0.00227769	0.041042	0.0548514	0.099561
V323	0	-0.00421086	0.0431603	0.057911	0.115914
V324	0	-0.0117703	0.0473788	0.0656755	0.09279
V332	0	-0.00191477	0.0447662	0.0587213	0.108139
V339	0	0.000534865	0.0456599	0.067359	0.0829467
V341	0	-0.000486442	0.0480383	0.0523642	0.115392
V349	0	-0.0118129	0.0403799	0.0656209	0.0925515
V351	0	-0.00179455	0.044061	0.0590855	0.0893747
V358	0	0.00633907	0.0457256	0.0657998	0.11197
V361	0	-0.00674211	0.0397719	0.0578039	0.087578
V364	0	0.0140542	0.0498187	0.0943873	0.0996978
V365	0	-0.0286353	0.05547	0.0816671	0.142121
V367	0	-0.0032269	0.0448173	0.0715388	0.107574
V375	0	0.0193111	0.0513469	0.0855004	0.112693
V380	0.556696	-0.00165201	0.0497747	0.0632757	0.0905999
V384	0	-0.0028127	0.0397106	0.0610269	0.0858851
V385	0	-0.00675804	0.0476501	0.0603625	0.108099
V388	0	-0.00329607	0.0456572	0.0577614	0.101853
V390	0	-0.00449956	0.0411633	0.0633405	0.0878593
V392	0	0.0115413	0.0449612	0.060665	0.103286
V402	0.0244929	0.0115413	0.0482947	0.064899	0.127757
V403	1.27867e-17	0.0118152	0.0577393	0.0574581	0.113571
V410	0	0.00483159	0.0481219	0.0612142	0.101593
V411	0	0.00374647	0.0462893	0.0625666	0.0984027
V416	0	0.0108411	0.0427392	0.0664934	0.0836872
V420	0	0.00372155	0.0426208	0.0556638	0.0992936
V425	0	0.00234933	0.0528186	0.0585357	0.0888589
V426	0	-0.00218402	0.0534962	0.0525124	0.0899522
V428	0	-0.0100077	0.04045	0.0589651	0.092788
V444	0	5.60171e-06	0.0490405	0.0773825	0.108917
V448	0	0.00596829	0.0439048	0.060673	0.107249
V450	0	-0.0112104	0.0472065	0.0573249	0.106447
V453	0	0.00433448	0.0393427	0.0616545	0.0983429
V455	0	0.000368441	0.0389517	0.0711615	0.117285
V465	0	-0.00113558	0.0449454	0.0582254	0.110997
V466	0	0.000514546	0.0444555	0.0562359	0.0997001
V470	0	-0.00889247	0.0472303	0.0648202	0.115603
V472	-0.00199212	-0.00728566	0.0482694	0.0694592	0.095092
V481	0	0.0075527	0.0383362	0.0661103	0.101489
V484	0	0.00342645	0.0386632	0.0570336	0.101477
V485	0	0.000615438	0.0529311	0.0548276	0.091638
V489	0	-0.00349714	0.046705	0.0665805	0.0937176
V491	-0.101371	-0.0230837	0.0505694	0.0655778	0.114089
V496	-0.00444366	0.0188745	0.047587	0.0781108	0.111002
V498	0	-0.00501835	0.0427378	0.0680314	0.100943
V500	0	-0.00588947	0.0527158	0.0585396	0.083641
V520	0	-0.0109019	0.0442008	0.0587014	0.0974999
V521	0	-0.00477845	0.0519954	0.0564282	0.0896244
V526	0	0.00234001	0.0377399	0.0649021	0.0960068
V527	0	0.00131826	0.0450193	0.0577567	0.100151
V528	0	0.0158905	0.0492158	0.0605698	0.132388
V529	0	0.0198862	0.048319	0.0678873	0.0967372
V531	0	-0.00123401	0.045681	0.057297	0.0879737
V533	0	-0.00333162	0.0404228	0.0569196	0.0900998
V534	0	-0.00854668	0.046176	0.0508058	0.11637
V541	0	0.00165361	0.0440314	0.0620683	0.099547
V543	0	-0.00135061	0.0402179	0.0692494	0.110207
V546	0	0.00138179	0.0421803	0.0629049	0.0952521
V552	0	0.00869724	0.0523965	0.0614526	0.0961324
V557	0.284555	-0.00559676	0.0524169	0.0598773	0.100606
V560	0	-0.00675808	0.0493865	0.0604634	0.0950009
V561	-0.298511	-0.000762301	0.043311	0.0503457	0.112301
V563	0	-0.00574286	0.0506544	0.0641559	0.111387
V571	0	-0.00574286	0.0488963	0.0641515	0.114287
V572	0	0.00330972	0.0507187	0.0615322	0.100929
V574	0	-0.0199115	0.0535982	0.0939933	0.111466
V575	-0.239243	-0.00872537	0.0370882	0.0611786	0.100376
V577	0	-0.0132206	0.044039	0.0633117	0.11711
V585	0	-0.000523679	0.0449794	0.0622326	0.101318
V586	0	0.000346337	0.0348875	0.0556815	0.103466
V588	0	0.00617162	0.0479252	0.0569798	0.0939906
V589	0	-0.0020155	0.0440464	0.0663096	0.107743
V595	0	-0.00128035	0.044247	0.0540459	0.104657
V596	0	0.00501325	0.0405667	0.0624937	0.0996998
V599	0	0.00355162	0.0490382	0.0676371	0.106989
V600	0	-0.0113923	0.0446486	0.0623486	0.0891948
V604	-0.15667	0.00662635	0.0399904	0.055633	0.0872476
V610	0	-0.00665268	0.0430684	0.0583387	0.0806519
V621	0	-0.0112723	0.0539809	0.0623418	0.0909395
V627	0	0.00403501	0.0411982	0.0550195	0.107655
V630	0	0.0106027	0.0396659	0.0625207	0.109091
V633	0	-0.00463301	0.0457426	0.0570026	0.109368
V636	0	0.005311	0.0406692	0.064632	0.103618
V639	0	-0.00179455	0.0435776	0.0706248	0.0838759
V640	0	0.0135673	0.0547396	0.0597371	0.0948224
V648	0	-0.00388511	0.0415543	0.0638755	0.101586
V649	0	-0.00401583	0.0434461	0.0528226	0.105818
V651	0	-0.0103028	0.042458	0.055293	0.107152
V654	0	-0.0118604	0.0428085	0.0634924	0.120153
V656	0	-0.000823643	0.0400293	0.0695312	0.0953002
V657	0	0.0152747	0.0462546	0.0696937	0.101463
V658	0	-0.00907221	0.0479446	0.0676878	0.0877077
V661	0	0.000564936	0.0428764	0.0616875	0.0988802
V664	0	-0.00450681	0.0410166	0.073818	0.110751
V665	0	-0.00339657	0.0441851	0.0588071	0.111228
V667	0	0.00116008	0.0441991	0.0588533	0.110336
V670	0	0.00836302	0.0383964	0.0545461	0.100256
V671	0.282083	-0.000812724	0.0470635	0.0562454	0.103413
V672	0	0.00385225	0.0416086	0.0609673	0.0985797
V673	0	0.0056451	0.0408116	0.0633732	0.0949256
V674	0	0.0134448	0.042873	0.0639286	0.0898628
V677	0	0.00366754	0.04437	0.0608083	0.0962864
V689	0	0.00329039	0.0394314	0.0547943	0.112003
V692	0	-0.00605348	0.0423488	0.0571638	0.0969958
V693	0	0.000100798	0.046656	0.0667646	0.099918
V698	0	0.00099386	0.0449467	0.0747415	0.0888627
V699	0	0.00791634	0.038494	0.0635938	0.104008
V700	0	0.00539802	0.046646	0.0674226	0.092913
V703	0	-0.00412722	0.0466344	0.0655034	0.0919958
V705	0	-0.00379127	0.0509839	0.0599135	0.0925777
V706	0	-0.00466848	0.0433703	0.0610593	0.091899
V707	0	-0.00593664	0.0481694	0.0675481	0.0979388
V708	0	0.00874242	0.0419776	0.0729321	0.0931258
V715	0	-0.00258494	0.038173	0.0631705	0.101711
V717	0	0.00683263	0.0546694	0.0541425	0.0963572
V719	0	0.00227158	0.0496482	0.0593764	0.098634
V723	0	0.00287846	0.0445563	0.0632755	0.106489
V726	0	-0.0078069	0.0444588	0.0595455	0.101521
V727	0	-0.00584535	0.0504478	0.0644545	0.11827
V728	0	-0.00719473	0.0399155	0.065496	0.0925797
V729	0	-0.000236907	0.0388914	0.0861189	0.105417
V732	0	-0.000236907	0.0496852	0.0660541	0.104739
V733	0	0.00106731	0.0419647	0.0588596	0.104291
V734	0	0.00106731	0.043724	0.0685807	0.104377
V735	0	-0.00170322	0.0455508	0.0563347	0.123866
V758	0	-0.00138183	0.0444921	0.0618561	0.106894
V765	0	-0.000413994	0.0503356	0.0601808	0.0946372
V767	0	0.00240529	0.0381238	0.0692281	0.0947096
V768	0	-0.0055949	0.0504359	0.0666576	0.0891314
V770	0	-0.00118308	0.0464687	0.0594545	0.128693
V778	0	-0.00199771	0.0524962	0.055697	0.107016
V783	0	0.000298487	0.0441554	0.0668544	0.0924823
V796	0	-0.00843389	0.0443071	0.0517509	0.0936482
V804	0	0.00683244	0.0428893	0.0677324	0.102973
V810	0	-0.0122714	0.0360131	0.0702319	0.109457
V814	-0.0634057	0.0148064	0.044813	0.0649646	0.108916
V816	0.125802	-0.00124521	0.0474819	0.062043	0.0991578
V818	0	-0.00722648	0.0389351	0.055997	0.11266
V819	0	-0.0275669	0.0517131	0.0880579	0.112605
V822	-0.230031	-0.00208623	0.041717	0.0641983	0.123359
V824	0	0.00398897	0.050701	0.0588082	0.0884001
V826	0	-0.00429508	0.0455013	0.0685878	0.115656
V828	0	-0.00195271	0.040389	0.0631082	0.0930226
V829	0	-0.00979647	0.0421065	0.0597478	0.112398
V833	-0.0226652	0.0199531	0.0536383	0.0533444	0.105695
V837	0.000318013	-0.00313206	0.0482828	0.0591902	0.0996181
V842	0	0.00852818	0.0435208	0.0673586	0.0924908
V845	0.276717	0.00277219	0.0446354	0.0638685	0.102886
V847	0	0.00248041	0.0539486	0.0583021	0.100204
V849	0	-0.0163517	0.050196	0.0578301	0.125839
V850	0	0.000414595	0.0446296	0.0554397	0.0931578
V851	0	0.000414595	0.034917	0.0645003	0.103719
V852	0	-0.0154162	0.0434912	0.0598461	0.0926828
V856	0	-0.0052686	0.0402906	0.05593	0.102574
V857	0	0.00541588	0.0566441	0.0508642	0.10046
V859	0	0.00803165	0.0509894	0.0533833	0.116241
V863	0	-0.00497133	0.0480233	0.0506253	0.117615
V871	0	0.00105171	0.0526935	0.0603602	0.104185
V875	0	-0.000676431	0.0495353	0.0579043	0.0928809
V878	0	-8.48575e-06	0.0399134	0.0616566	0.115569
V879	0	0.00606616	0.0456747	0.0566223	0.112359
V880	0	-0.000811816	0.0409777	0.0656803	0.113898
V891	0	0.0102101	0.0425405	0.0567622	0.0942134
V894	0	-0.00977904	0.0553832	0.0826501	0.124512
V895	0	0.00100093	0.0504537	0.0607983	0.101308
V901	0	0.00100093	0.0508926	0.0673036	0.0990947
V902	0	0.00766486	0.0472084	0.0557179	0.100633
V904	0.0473865	-0.00802944	0.0458656	0.071066	0.0955863
V906	0	0.00210096	0.0413794	0.054082	0.0770088
V907	0	0.00155838	0.0467454	0.0611465	0.107894
V911	0.480988	6.8419e-05	0.0447696	0.0620034	0.109454
V914	0	0.000675025	0.0443185	0.0606211	0.101712
V918	0	0.0152198	0.040191	0.0650348	0.102229
V921	0.102887	-0.00758075	0.0504966	0.0673989	0.0901388
V922	-0.0514134	-0.00607716	0.0481428	0.0496502	0.0955739
V924	0	-0.0113354	0.0525645	0.0578792	0.0943776
V929	0	-0.00538222	0.0391114	0.0641343	0.105953
V934	0	-0.00311743	0.0440934	0.0607998	0.0960935
V942	0	0.00131737	0.0443513	0.0597561	0.102934
V945	0	-0.00597697	0.0522583	0.0728224	0.11565
V947	0	0.00293601	0.0429776	0.0621396	0.105139
V948	0	0.00389097	0.0431417	0.0632127	0.100754
V950	0	-0.00313302	0.0395852	0.0494758	0.116465
V977	0	0.0157827	0.0412262	0.058764	0.107485
V985	0.105503	-0.00771572	0.0429331	0.0582006	0.0899979
V997	0	-0.00292003	0.0452536	0.0679289	0.100907
V998	0	-0.00273269	0.0502564	0.0678407	0.106905
V999	0	-0.00414364	0.0419893	0.0657017	0.106769
V1002	0	-0.0126604	0.0480122	0.0529277	0.098598
V1004	-0.126356	-0.00979931	0.0413697	0.0745239	0.103886
V1006	0	0.00573896	0.0443355	0.058654	0.0876236
V1008	0	0.0010942	0.0372018	0.0667144	0.108403
V1010	0	-0.00646059	0.0396108	0.0626426	0.104421
V1012	0	0.00789142	0.0377108	0.0683501	0.111022
V1016	0	-0.00144885	0.0435156	0.0580408	0.0940416
V1019	0	0.000571648	0.04458	0.0558015	0.106364
V1020	0	0.00271353	0.0455004	0.060391	0.089772
V1021	0	0.00571955	0.0412752	0.0598529	0.0971776
V1025	0	-0.0136959	0.0450468	0.0624626	0.1114
V1027	0	0.00104976	0.0463246	0.0549182	0.100946
V1028	0	0.0055275	0.0447888	0.0614323	0.115171
V1033	0	-0.00341876	0.0446712	0.0700544	0.0991337
V1038	0	-0.0125764	0.0421795	0.0711107	0.122428
V1041	-0.123956	0.0149908	0.046475	0.0679438	0.107309
V1043	0	-0.00782684	0.0429914	0.057906	0.10661
V1048	0	0.00122957	0.0479281	0.0547842	0.098656
V1054	0	0.00743256	0.0418238	0.0555336	0.0828389
V1055	0	0.00159374	0.047185	0.0568788	0.103801
V1060	0	-0.00655331	0.0405496	0.0562341	0.0952795
V1071	0	0.00216515	0.0489829	0.0518535	0.112324
V1072	0	0.000883661	0.0436547	0.0568326	0.103344
V1073	0	-0.00481005	0.0515774	0.0696673	0.105764
V1074	0	-0.0132652	0.0438171	0.0592792	0.1054
V1075	0	0.00193073	0.0408044	0.0559035	0.0960296
V1076	0	0.00106303	0.0426713	0.0760268	0.109938
V1079	0	-0.000593451	0.0460408	0.0591328	0.097056
V1081	0	0.0225493	0.0550039	0.0593273	0.133193
V1084	0.0489754	-0.00488651	0.0397541	0.0606304	0.0885688
V1089	0	0.00195038	0.0486277	0.0630209	0.105026
V1090	0	-0.00430839	0.0445005	0.0496435	0.0963613
V1091	-0.0224027	0.0038785	0.0478484	0.0621735	0.0994702
V1092	0	0.000338688	0.0386781	0.0594111	0.137352
V1093	0	-0.0100166	0.0495795	0.0557883	0.0917592
V1100	0	0.00548035	0.0454502	0.0583742	0.0876139
V1105	0	0.00324862	0.0445233	0.0566861	0.103902
V1106	0	0.00184101	0.0423925	0.0640437	0.107795
V1107	0	0.00338819	0.0384828	0.0654373	0.0930119
V1109	0	0.000587495	0.0489515	0.0665276	0.105164
V1110	0	0.0013644	0.0551776	0.0557197	0.0774099
V1116	0	-0.00358341	0.04619	0.0559184	0.101544
V1118	0	0.00264158	0.0516014	0.0556529	0.0971063
V1122	0	0.00488956	0.0450707	0.0547999	0.0983454
V1126	0	0.00838402	0.0531454	0.0629462	0.117549
V1134	0	0.000230548	0.0524427	0.05965	0.104112
V1135	0	-0.000997224	0.0516716	0.0727129	0.109971
V1136	-0.109692	-0.00402734	0.038741	0.0593019	0.0938685
V1145	0	0.0038734	0.0459989	0.0640328	0.104763
V1146	0	-0.00348801	0.0483456	0.0645223	0.101058
V1147	0	-0.00284295	0.0503275	0.0601938	0.11166
V1152	0	0.00236199	0.048819	0.0561455	0.106184
V1153	0	-0.00970186	0.0522606	0.061209	0.107596
V1156	-0.225573	0.025683	0.0602057	0.0642401	0.131948
V1157	0.416146	0.00395068	0.042588	0.0606366	0.10739
V1159	0	0.0129772	0.054042	0.0677558	0.100545
V1164	0	0.000469248	0.0424577	0.0672182	0.0962675
V1165	0	-0.0308605	0.0499295	0.0856304	0.160031
V1167	-0.296828	-0.0186855	0.0428157	0.0644494	0.096932
V1170	0	0.00508543	0.0504637	0.0554181	0.104642
V1176	0	0.000934261	0.0429979	0.0646962	0.112803
V1177	0	0.00374196	0.0407992	0.0786268	0.111045
V1180	0	-0.019869	0.0568253	0.0584798	0.0949541
V1181	-0.69948	-0.00813789	0.0390605	0.0603375	0.0940473
V1182	0	-0.00925804	0.0598343	0.0546037	0.104172
V1185	0	0.00950961	0.044977	0.0547601	0.0801391
V1192	0	-0.00675937	0.0495191	0.0610187	0.10873
V1194	0	0.0120122	0.0520307	0.0529659	0.116658
V1206	0.133616	0.00653513	0.0425889	0.0601098	0.102942
V1210	0.0760817	-0.00760875	0.0534637	0.0622079	0.0935075
V1211	0	-0.00751201	0.0418065	0.0823003	0.091886
V1212	0	-0.00817198	0.0485807	0.0560279	0.109746
V1214	0	-0.0226965	0.0558794	0.14414	0.116943
V1216	-0.199981	-0.00130544	0.0494366	0.0594874	0.108667
V1217	0	0.0123082	0.0573854	0.0854993	0.128888
V1222	0.295915	0.00941467	0.0488007	0.0514889	0.0962849
V1233	0	-0.00174763	0.0447831	0.0577303	0.08922
V1240	0	0.00294319	0.0483144	0.0608334	0.0972779
V1247	0	0.0153532	0.0516941	0.0642068	0.114317
V1249	0.112089	-0.00625062	0.0452434	0.0705325	0.101382
V1251	0	0.00318233	0.0457306	0.0584	0.100649
V1258	0	-0.00509261	0.0424025	0.0614315	0.0968741
V1260	0	-0.00280818	0.0420438	0.0495003	0.0948944
V1262	0	-0.0230956	0.058392	0.0863814	0.142662
V1266	-0.338426	-0.00913283	0.0425824	0.0647171	0.118072
V1267	0	-0.0109982	0.048056	0.0534822	0.117921
V1268	0	-0.0229896	0.052059	0.0710277	0.124602
V1269	-0.326251	-0.0124789	0.0499179	0.064374	0.11059
V1270	0	-0.00879002	0.0512514	0.0664679	0.10534
V1271	-0.0111689	0.00446316	0.049474	0.0515224	0.103303
V1281	0	-0.007316	0.0437953	0.0527712	0.100521
V1283	0	-0.00736159	0.0476225	0.0684219	0.0991576
V1284	0	0.00913936	0.0514823	0.0607398	0.135504
V1285	0	0.0112379	0.0444337	0.0762221	0.104467
V1286	0.0486799	0.000677967	0.0444538	0.0674466	0.0998234
V1289	0	-0.0086163	0.0433843	0.0635527	0.104512
V1297	0	-0.00279243	0.0466106	0.0554749	0.103744
V1299	0	0.0023146	0.0444043	0.0557297	0.0902966
V1300	0	-0.00220519	0.0458423	0.0694591	0.109007
V1301	0	-0.0011321	0.0465496	0.053297	0.104972
V1302	0	0.0183205	0.0418735	0.0619078	0.101045
V1311	0	-0.000823784	0.038808	0.0645384	0.0863119
V1316	0	0.001695	0.0448253	0.0516688	0.0970856
V1317	0	-0.0100731	0.0472507	0.0612077	0.105624
V1322	0	-0.013633	0.0522065	0.071531	0.106607
V1324	0	0.00478128	0.0483019	0.05877	0.0960307
V1326	0	0.000881361	0.0466383	0.0581983	0.120024
V1339	0	-0.00705932	0.04597	0.0606315	0.0944272
V1340	-0.118732	0.00350837	0.0434901	0.0511725	0.100633
V1343	0	-4.07901e-05	0.0450574	0.054261	0.108138
V1348	-0.0843406	-0.00315246	0.0437487	0.0690702	0.0933529
V1355	0	0.00415179	0.0492118	0.064338	0.0942228
V1357	0	-0.00561595	0.048746	0.0537279	0.103104
V1358	0	0.00449658	0.0519386	0.0644159	0.0884324
V1361	0	-1.99852e-05	0.0515825	0.059541	0.0915786
V1363	0	-0.00838759	0.0518646	0.0718235	0.0997361
V1364	0	-0.00874596	0.0407971	0.0592805	0.109297
V1365	0	-0.000409603	0.0446139	0.0563601	0.0967806
V1368	0	0.00825419	0.0376558	0.0643276	0.11039
V1369	0	-0.0115766	0.0403597	0.058701	0.09179
V1370	0	0.0179702	0.0446208	0.0626719	0.0979437
V1376	0	0.00621116	0.0485133	0.055638	0.117575
V1381	0	0.00697705	0.0444402	0.072348	0.104782
V1382	0	0.00634242	0.0434525	0.061646	0.0948269
V1392	0	0.000513893	0.0585771	0.0601714	0.109933
V1396	0	0.00374555	0.0425489	0.0692817	0.0987615
V1397	0	0.00956184	0.0463474	0.0679058	0.104488
V1398	0	0.0254422	0.0467887	0.17894	0.110386
V1399	0.0426623	0.00776132	0.0471648	0.0636787	0.0971238
V1403	0	0.0220032	0.0463588	0.0703954	0.112795
V1406	0.0200139	-0.00585342	0.0429868	0.0660958	0.0932989
V1408	-1.47128e-06	-0.00585342	0.0462754	0.064468	0.0869787
V1409	0	0.00647813	0.0351739	0.0580219	0.0945635
V1412	0	-0.0114011	0.0442413	0.0660467	0.111602
V1415	0	-0.00647452	0.045899	0.0584169	0.141692
V1416	0	-0.00630365	0.0512086	0.0730738	0.109671
V1419	0	-0.00123972	0.0458638	0.0546307	0.0873226
V1424	0	0.000634131	0.0409768	0.05555	0.106869
V1428	0	0.000910639	0.0366529	0.0614012	0.0966542
V1432	0	0.0188677	0.0412543	0.062684	0.100768
V1435	0	0.0207436	0.0585794	0.07185	0.144281
V1436	0.0590024	-0.0107661	0.0487323	0.0630864	0.0967471
V1437	0	-0.00674833	0.0453911	0.0637828	0.0969272
V1448	0	0.0030016	0.0478638	0.0606846	0.0938511
V1450	0	0.00822417	0.0425091	0.0654928	0.103424
V1451	0	-0.0139162	0.0519533	0.0572715	0.118224
V1454	0	-0.000416119	0.0424974	0.0608461	0.0985305
V1468	0	-0.00845736	0.0410647	0.0708804	0.130055
V1472	0	-0.0190063	0.0442	0.0584703	0.12727
V1474	-0.342727	-0.00906306	0.0377504	0.0716495	0.110285
V1476	0	0.00678652	0.0551807	0.0575841	0.101011
V1479	0	0.0191638	0.0476918	0.0648076	0.112526
V1487	0.0010139	0.00605836	0.0414843	0.0590193	0.0727441
V1488	0	0.00420596	0.0453078	0.0558801	0.103306
V1489	0	0.00472373	0.0388872	0.0725673	0.0997791
V1491	0	0.00455052	0.0498898	0.0661048	0.128496
V1493	0	0.00261243	0.0447166	0.0602826	0.0899188
V1494	0	0.00579603	0.0381661	0.0714115	0.10282
V1497	0	0.000750226	0.0471543	0.0582435	0.0986386
V1498	0	-0.00761539	0.0389759	0.0618284	0.163349
V1500	0	-0.00947241	0.0458689	0.100937	0.121559
V1504	0	0.00613551	0.0409707	0.0598632	0.129767
V1510	0	-0.0274548	0.051957	0.0964208	0.182694
V1512	-0.767329	-0.0012709	0.0467327	0.0595609	0.0881973
V1522	-0.0131526	-0.00459397	0.0490344	0.0675094	0.107475
V1526	-0.105355	0.00553432	0.0430645	0.0649825	0.101949
V1527	0	0.000213429	0.0368466	0.0551511	0.0987831
V1540	0	-0.00611848	0.0348882	0.0545373	0.114096
V1542	-0.10047	-0.000280345	0.0460936	0.0587175	0.102275
V1552	0	-0.0108933	0.0425133	0.0566555	0.0913539
V1553	0	0.000864782	0.0447463	0.0614572	0.112311
V1554	0	-0.00744697	0.0503514	0.0676427	0.0956923
V1555	0	0.0032167	0.0440365	0.0532476	0.0923694
V1558	0	0.00301699	0.0345291	0.057105	0.0957007
V1560	0	-0.00971367	0.045594	0.0608354	0.109127
V1563	0	-0.00286521	0.0395778	0.0590853	0.0986796
V1566	0	0.00876011	0.0522902	0.0624468	0.106401
V1569	0.00324043	-0.00253849	0.0416431	0.0552096	0.0958959
V1570	0	-0.00440607	0.0482755	0.0679194	0.0882038
V1573	0	0.00491462	0.0453153	0.0619626	0.106318
V1575	0	-0.00277044	0.0491856	0.0571268	0.11022
V1578	0	0.00983127	0.0424882	0.0692825	0.124296
V1581	0.114169	0.00083589	0.0465533	0.0715794	0.0981774
V1585	0	0.00343947	0.0499643	0.0518258	0.0946056
V1586	0	0.00695624	0.0454308	0.0620388	0.114019
V1589	0.0336128	0.00854869	0.0458787	0.0710245	0.103494
V1596	0	-0.00367661	0.0429581	0.0567434	0.110345
V1598	0	0.00170527	0.0409588	0.0602695	0.166982
V1601	0	0.00111935	0.0412248	0.0668848	0.0887182
V1602	0	-0.0105962	0.0483697	0.0654761	0.0974347
V1607	0	-0.0089921	0.0483494	0.052905	0.105289
V1612	0	0.000686253	0.0477302	0.05817	0.125907
V1614	0	0.000577222	0.0434485	0.0616484	0.0932287
V1615	0	0.00136787	0.0427748	0.0521088	0.101708
V1620	0	-0.000331551	0.0498954	0.0616152	0.0966488
V1621	0	-0.00482871	0.0444343	0.0711	0.0923774
V1623	0	0.00196599	0.0418049	0.0711412	0.0940872
V1625	0	0.012024	0.0527218	0.0560518	0.0938529
V1626	0	-0.00924768	0.051384	0.0553722	0.102686
V1627	0	-0.00536197	0.04675	0.0707114	0.0947316
V1630	0	-0.000860348	0.0505901	0.0691874	0.103163
V1632	0	-0.000860348	0.0456184	0.0641655	0.111588
V1633	0	0.0112076	0.055673	0.0523612	0.10802
V1638	0	-0.00891975	0.0454725	0.062823	0.096427
V1639	0	-0.00988473	0.0438742	0.0619687	0.102134
V1655	0	-0.00947324	0.0442262	0.0549057	0.0915392
V1657	0	-0.00132065	0.0387028	0.064263	0.115393
V1658	0	0.00598515	0.0398818	0.0608972	0.117424
V1662	0	0.00491766	0.0477953	0.0779645	0.106925
V1663	0	-0.0105856	0.0422947	0.0461695	0.0974996
V1664	0	0.00481016	0.0338168	0.0689242	0.11197
V1667	0	0.000189929	0.0373608	0.0686946	0.0894776
V1671	0	0.003421	0.0493867	0.0627063	0.114217
V1672	0	0.0154323	0.0489635	0.0669413	0.119651
V1683	0.251001	-0.0179514	0.050846	0.0644292	0.107002
V1690	-0.0389823	-0.00157685	0.046745	0.0673772	0.108104
V1693	0	-0.00494477	0.0443887	0.0604157	0.094205
V1694	0	-0.00529305	0.0429999	0.0600201	0.0921551
V1699	0	-0.0042306	0.0405228	0.0570786	0.106278
V1700	0	-0.00327303	0.0421303	0.0745152	0.104023
V1704	0	-0.00148489	0.0521063	0.057556	0.0885079
V1705	0	-0.00280629	0.0467181	0.0638714	0.0940266
V1706	0	-0.0040301	0.0546585	0.0798458	0.0943282
V1707	0	0.000117452	0.0481707	0.0667604	0.0919541
V1709	0	-0.000299628	0.0466258	0.0771967	0.116714
V1714	0	0.00666199	0.0494219	0.0857024	0.111748
V1715	0	-0.00209525	0.0434618	0.0630638	0.125947
V1720	0	-0.00154461	0.0521945	0.0564248	0.10325
V1721	0	-0.00558882	0.049004	0.0582356	0.109869
V1724	0	0.00824102	0.0477734	0.0587817	0.0963303
V1733	0.0282382	-0.0066752	0.0500434	0.0734475	0.099581
V1737	0	0.00473389	0.0383183	0.0675415	0.109269
V1738	0	-0.00310683	0.0494218	0.05858	0.117257
V1743	0	0.0017461	0.0494212	0.0633771	0.104468
V1750	0	-0.00493331	0.042148	0.0584138	0.0828655
V1751	0	0.00961733	0.0354846	0.0723782	0.130897
V1759	0	0.00693777	0.0500872	0.0645406	0.106387
V1763	0	0.01388	0.0513701	0.0654919	0.0979419
V1764	0	0.00674481	0.04077	0.0488877	0.0794967
V1765	0	0.00349798	0.0421295	0.0648356	0.0977223
V1767	0	0.00537144	0.0438133	0.0576258	0.0949158
V1771	0.235239	-0.00867323	0.0471426	0.072198	0.139848
V1773	0	-0.00642135	0.0438015	0.0671495	0.111746
V1777	0	0.0131233	0.0559355	0.0681565	0.115403
V1780	0	0.0147971	0.0479407	0.0609109	0.104034
V1781	0.371212	0.00621225	0.0476442	0.0598773	0.0950211
V1791	0	-0.00507001	0.0459263	0.058948	0.117744
V1795	0	-0.00165718	0.0427423	0.0616935	0.0900532
V1797	0	-0.00440637	0.0408282	0.0587413	0.116022
V1799	0	-0.0132929	0.0411569	0.0635106	0.104016
V1805	0	-0.00896652	0.041079	0.0618192	0.0951164
V1819	0	-0.00930215	0.0493417	0.0555848	0.0977418
V1820	0	0.00199211	0.0435614	0.067146	0.0974662
V1824	0	0.00459642	0.0418163	0.0520132	0.090738
V1827	0	0.00648249	0.0503638	0.060803	0.110003
V1829	0.00710567	-0.00728546	0.0427915	0.0576895	0.113497
V1831	0	-0.00591301	0.0507623	0.0805295	0.100067
V1840	0	0.000294481	0.0416389	0.0622856	0.110784
V1842	0	0.00257226	0.0390505	0.0630115	0.103542
V1845	0	0.00139702	0.0505215	0.0743915	0.102008
V1852	0	0.00143042	0.0416261	0.0533546	0.103154
V1856	0	-0.0115361	0.0402726	0.0593989	0.0904337
V1857	0	-0.00770875	0.0394717	0.067529	0.0909208
V1858	0	0.00562489	0.0426536	0.0545924	0.0938828
V1859	0	-0.00541017	0.0385243	0.0762837	0.088183
V1860	0	0.00166589	0.0369882	0.0582443	0.0945015
V1864	0	-0.0131227	0.0444862	0.0574303	0.106324
V1868	0	-0.00242302	0.0402771	0.0523145	0.0999678
V1869	0	-0.0116213	0.0464714	0.0605009	0.0996058
V1871	0	0.00154652	0.0433739	0.0607542	0.0882765
V1873	0	-0.00314848	0.0409797	0.0602875	0.100851
V1883	0	-0.00235569	0.0474317	0.0565094	0.0844369
V1891	0	0.00655534	0.0490531	0.0629931	0.0869395
V1894	0	0.0176384	0.041727	0.0690395	0.112314
V1895	0	0.00655534	0.0471233	0.0565722	0.0848557
V1897	0	-0.0126381	0.0501292	0.06574	0.10772
V1900	0	-0.0123522	0.0452286	0.065887	0.125188
V1901	0	-0.00853422	0.0423007	0.0631355	0.105902
V1904	0	-0.014337	0.0420661	0.0754732	0.110463
V1906	0	-0.000482689	0.0474438	0.0639652	0.133315
V1908	0	-0.0103498	0.0438885	0.0674435	0.10266
V1909	0	0.0072444	0.0506617	0.0690413	0.0994403
V1913	0	-0.0104694	0.0380653	0.0644209	0.092753
V1914	0	-0.00670793	0.0481249	0.0620736	0.1117
V1916	0	-0.00503611	0.0403259	0.056401	0.102369
V1919	-0.206758	0.00264842	0.0404554	0.0618864	0.0925809
V1921	0	0.0062783	0.0486324	0.0688456	0.114577
V1922	0	0.0101284	0.0424793	0.0561658	0.13054
V1934	0	0.00706041	0.0509682	0.06608	0.111516
V1943	0	-0.00711626	0.0471554	0.0773501	0.103976
V1950	0	0.0182518	0.0506392	0.0580194	0.107022
V1957	0	0.000119641	0.041534	0.0697444	0.0968645
V1962	0	-0.017002	0.0595399	0.0640964	0.0900569
V1964	-0.0742567	0.0083407	0.0431187	0.0711805	0.0925874
V1972	0	0.0100129	0.0448497	0.058708	0.111386
V1974	0	0.00674232	0.0365908	0.0616156	0.112322
V1979	0.0426376	-0.0108713	0.0482813	0.0571658	0.110928
V1980	0	-0.00562657	0.0441922	0.0646766	0.123627
V1987	0	-0.00229484	0.0426199	0.0572033	0.0866007
V1990	0	-0.00817547	0.0501315	0.0669634	0.0963481
V1993	-0.16433	-0.00426698	0.0484191	0.0645677	0.0886016
V1997	0	0.00805389	0.0417609	0.0592848	0.0855904
V2006	0	-0.00155858	0.0473843	0.0596811	0.116963
V2007	0	-0.00284826	0.0463454	0.0552693	0.0936101
V2013	0	-0.012184	0.0474242	0.0621192	0.096197
V2020	0	0.00879465	0.0409837	0.0579976	0.122636
V2021	0	-0.00121972	0.0369566	0.0595682	0.105618
V2030	0	-0.00910292	0.0440413	0.062772	0.108682
V2033	0	-0.00394094	0.056096	0.0640351	0.0974777
V2036	0	-0.00432349	0.0504292	0.0723863	0.0999514
V2037	0	-0.00582853	0.0450023	0.0664381	0.109796
V2042	0	0.000554303	0.049315	0.0599501	0.0926438
V2048	0	0.00722659	0.0365654	0.0594437	0.0852581
V2055	0.175423	-0.00130385	0.0459933	0.0755691	0.111408
V2057	0	-0.000529299	0.0454472	0.0511821	0.115249
V2058	0	0.00226938	0.0411512	0.0695336	0.10927
V2060	0	0.0063202	0.0443052	0.0675394	0.103472
V2064	0	-0.002231	0.0489544	0.060985	0.0964946
V2065	0	-0.00904273	0.0548101	0.0627939	0.102754
V2067	0	0.0125737	0.0431099	0.0668172	0.119283
V2069	0.768548	-0.0098386	0.0499391	0.0717347	0.112255
V2071	0	-0.0071659	0.0445249	0.0625888	0.104519
V2084	0	-0.00173895	0.0400897	0.0622969	0.103904
V2088	0	0.000906301	0.0423953	0.0636469	0.0997213
V2099	0	0.00920568	0.0431777	0.0593058	0.0904877
V2102	0	0.0112325	0.0454046	0.0682593	0.105994
V2103	0	0.00392101	0.0412805	0.0598335	0.0978478
V2104	0	0.00301492	0.0460227	0.0660009	0.111733
V2109	0	-0.0106713	0.0476399	0.0743248	0.101055
V2111	0	0.00295507	0.048415	0.0635276	0.100972
V2114	0	-0.0070824	0.0386142	0.0646315	0.111415
V2116	0	-0.00369595	0.0421845	0.0717088	0.0996556
V2119	-0.0421906	-0.0082588	0.0482843	0.0679228	0.13272
V2122	0	0.000457215	0.0467511	0.0640592	0.0828261
V2126	0	-0.00439669	0.0403855	0.0613319	0.0932511
V2131	0	0.0014778	0.0416652	0.0610864	0.128277
V2135	0	-0.00240423	0.0452675	0.0635674	0.105166
V2136	0	-0.00939553	0.0453869	0.0685573	0.10965
V2138	0	-0.00171296	0.0455364	0.0661425	0.116018
V2140	0	-0.00220577	0.0532688	0.0527262	0.11872
V2143	0	-0.0053548	0.0414829	0.0663512	0.11227
V2145	0	0.00232277	0.0415125	0.0634164	0.0905502
V2149	0	0.00740289	0.0499525	0.0643089	0.106911
V2152	0	-0.00865254	0.0483499	0.0652874	0.0949313
V2153	0	-0.0179086	0.0420891	0.0600979	0.14485
V2156	-0.523696	0.0105423	0.0495056	0.057163	0.110393
V2157	0	0.00887525	0.0407124	0.0659186	0.107902
V2161	0	0.00270234	0.0374336	0.0593968	0.12344
V2162	0	0.0100025	0.0446844	0.0479657	0.0985237
V2171	0	-0.000603588	0.0531804	0.0569488	0.110478
V2172	0	0.00234982	0.0392643	0.0580213	0.0908157
V2176	0.220657	-0.00444041	0.0435595	0.0682896	0.0932485
V2177	0	0.00679181	0.0372748	0.0730659	0.109197
V2179	0.110393	-0.0140151	0.0480491	0.0600332	0.101957
V2183	0	0.000234394	0.0494682	0.0604873	0.0943061
V2184	0	-0.00977748	0.0426358	0.0603131	0.0933258
V2189	0	0.0108039	0.049925	0.0587231	0.0933625
V2191	0.0234673	0.0201548	0.0484964	0.0605876	0.100816
V2194	0	-0.00745254	0.0391813	0.0615004	0.0984833
V2196	0	-0.00647548	0.0393123	0.0907024	0.102331
V2197	0	0.00789228	0.044961	0.0621763	0.0800099
V2201	0	-0.00190552	0.0423606	0.0594467	0.0866785
V2203	0	0.00399803	0.0459745	0.0618506	0.0931008
V2204	0	-0.0144431	0.0474469	0.0664286	0.109101
V2207	-0.184382	-0.0146537	0.0594083	0.0606724	0.107184
V2208	-0.0212964	-0.00250237	0.042312	0.0640644	0.0931625
V2211	-0.0861023	0.00526265	0.0558587	0.0581266	0.105572
V2215	0	0.00194099	0.0454623	0.0646137	0.104416
V2217	0	-0.00624065	0.0423917	0.0716553	0.0994803
V2219	0	0.000602492	0.0535093	0.0657793	0.0963713
V2221	0	0.00276898	0.0448988	0.0588657	0.146924
V2222	0	-0.00572094	0.0438455	0.0549796	0.0985547
V2226	0	-0.0164646	0.048416	0.0625031	0.106305
V2231	0	-0.00370234	0.0453652	0.0671794	0.0954374
V2234	0	-0.00606736	0.0488927	0.0575883	0.109125
V2241	0	-0.00974324	0.0418137	0.0634512	0.0890541
V2243	-0.0143001	-0.00631996	0.0494637	0.0559267	0.106021
V2244	0	-0.00282669	0.0527747	0.0704698	0.106496
V2246	0	0.0130356	0.0458994	0.0743971	0.119764
V2254	0.478638	-0.00800004	0.041775	0.0745793	0.0856013
V2256	0	-0.00634257	0.0376836	0.0583918	0.0989041
V2258	0	0.00353732	0.0407272	0.0643291	0.0948466
V2262	0	0.00532006	0.0429923	0.0577734	0.0912414
V2263	0	-0.0121964	0.0446674	0.0751972	0.0883946
V2265	0	-0.00122992	0.0494294	0.0667281	0.0946701
V2270	0	0.00549887	0.0436953	0.0542283	0.108878
V2273	0.0602232	-0.00670331	0.0421334	0.0609754	0.109578
V2278	0	0.00830806	0.0402249	0.068589	0.107437
V2281	0	0.00890527	0.0393706	0.0579092	0.0988706
V2282	0.152743	0.0043915	0.0511196	0.0708958	0.100574
V2298	0	-0.00587882	0.0525878	0.0628514	0.0966189
V2300	0	-0.000882695	0.0495427	0.0521538	0.118535
V2307	0	0.0140215	0.043303	0.0549416	0.104034
V2309	0	0.00574549	0.0423822	0.0599085	0.103026
V2323	0.0690446	0.0137106	0.0540204	0.0664162	0.124818
V2324	0	-0.00588457	0.0402933	0.0515974	0.125849
V2332	0	0.00525	0.0444834	0.0550341	0.101279
V2335	0	-0.00618231	0.0353273	0.0703145	0.121057
V2343	0	0.0119237	0.0431948	0.0551184	0.129086
V2347	0	0.00288875	0.0382697	0.056006	0.098575
V2349	0	0.00288875	0.0436895	0.0715951	0.093297
V2350	0	0.00463564	0.0446982	0.0665071	0.116554
V2360	0	0.0053633	0.0518951	0.0604964	0.104146
V2361	0	-0.00904739	0.0435463	0.0746527	0.118985
V2368	0	-0.000282916	0.0449723	0.0573611	0.105877
V2375	0	-0.010541	0.0468848	0.0522805	0.0945874
V2378	0	0.0157581	0.0548883	0.0791514	0.114638
V2383	0.00619814	-0.00774081	0.0403047	0.0604546	0.106063
V2386	0	-0.0207702	0.0475685	0.0672147	0.118281
V2389	0	-0.00757275	0.0377645	0.0502048	0.101153
V2390	-0.000472237	-0.0147027	0.0450203	0.0629187	0.10277
V2400	0	0.000247011	0.0525098	0.0673415	0.105259
V2401	0	-6.39759e-05	0.0486414	0.059272	0.111358
V2407	-0.0212282	-0.0130043	0.0477072	0.051735	0.104184
V2415	0	0.00167698	0.0466559	0.0749016	0.118581
V2419	0	0.0180218	0.0488544	0.0606377	0.0959191
V2424	0.0171836	0.0171344	0.0460555	0.0642426	0.105909
V2425	0	-0.0135159	0.0485649	0.0619883	0.110693
V2427	0	-0.0083218	0.0450093	0.0636383	0.0948501
V2429	0	-0.00231283	0.0410034	0.0625998	0.100977
V2430	0	-0.00478809	0.0413436	0.0656795	0.105175
V2431	0	-0.00217854	0.0334612	0.0649719	0.102394
V2432	0	0.00183948	0.0428098	0.0656123	0.100096
V2433	0	0.0034448	0.0377288	0.0508137	0.0930628
V2436	0	0.00349085	0.0467379	0.0626084	0.0969678
V2437	0	-0.00187338	0.0438759	0.0633408	0.0990173
V2438	-0.247854	-0.00489327	0.0451239	0.06165	0.0946162
V2443	0	-0.0152216	0.0492417	0.0608198	0.0964756
V2449	-0.00591221	-0.00532302	0.0423786	0.066524	0.101561
V2450	-0.0342486	-0.0103235	0.0444675	0.0593914	0.0998204
V2455	0	-0.0119685	0.0404071	0.0604677	0.0902243
V2456	0	-0.0198321	0.0416189	0.06003	0.103777
V2461	-0.148133	-0.00889623	0.0481458	0.0661447	0.100042
V2463	0	0.00649346	0.0421332	0.0690159	0.102122
V2473	0	-0.00649873	0.0504623	0.0595166	0.109155
V2483	0	-0.0187085	0.0561146	0.0640159	0.101343
V2484	-0.0585352	0.00721637	0.0415317	0.0772852	0.105009
V2486	0	-0.0107005	0.0443105	0.0571651	0.0935689
V2494	0	0.0019714	0.0411951	0.0599544	0.0994492
V2498	0	-0.00309925	0.0484722	0.064273	0.103971
V2504	0	-0.00605408	0.0531002	0.0641448	0.126377
V2505	0	0.00633069	0.0422249	0.0584526	0.0869936
V2514	0	-0.0113412	0.0444162	0.0714026	0.0875305
V2517	-0.348197	0.00186277	0.0492447	0.0573872	0.08921
V2521	0	0.00573402	0.0449136	0.0639038	0.106364
V2523	0.451983	0.00191334	0.041715	0.0618893	0.11366
V2524	0.0102207	-0.00663654	0.044934	0.0620063	0.092327
V2525	0	0.00787266	0.0499255	0.0697067	0.105607
V2527	0	-0.012473	0.0395936	0.0647662	0.0978622
V2532	0	-0.0114279	0.045599	0.0681012	0.0916641
V2533	0	-0.0107668	0.0486387	0.0584339	0.0981744
V2536	-0.0240143	-0.00302619	0.0391888	0.0625836	0.10574
V2537	0	-0.00302619	0.0481252	0.0635372	0.101311
V2538	0	0.00677683	0.0472027	0.0694663	0.102437
V2539	0	0.0030336	0.0478276	0.0648291	0.111391
V2542	0.0678229	0.000692746	0.041716	0.0535581	0.0998187
V2543	0	0.000911049	0.040832	0.0588305	0.089075
V2544	0	-0.00084763	0.0436686	0.0538342	0.0863478
V2546	0	-0.0139083	0.0411115	0.056243	0.0951157
V2548	-0.110874	-0.000330267	0.0463244	0.0525173	0.0844634
V2552	0	0.00362995	0.047018	0.0567485	0.0895914
V2555	0	0.00151266	0.0451052	0.0504505	0.0935866
V2556	0	0.00247586	0.0402806	0.0586413	0.115522
V2557	0	-0.00305618	0.0432011	0.0712292	0.0978397
V2559	0	-0.00137671	0.037194	0.0593413	0.0972695
V2560	0	0.00219832	0.0423108	0.0571632	0.0896668
V2563	0	0.00675349	0.0420232	0.0523443	0.0906761
V2566	0	0.00384355	0.0516884	0.0574776	0.107803
V2568	0	-4.37193e-06	0.0407836	0.0531705	0.0980687
V2570	0	0.00110295	0.0407909	0.0610662	0.108949
V2588	0	-0.000510247	0.0473499	0.0675167	0.101783
V2591	0	0.00820424	0.0543306	0.066915	0.114798
V2592	0.138612	-0.0103472	0.0467154	0.0719024	0.0981483
V2598	0	-0.00272799	0.0383794	0.0753819	0.0998058
V2600	0	-0.00447118	0.0489202	0.0616619	0.107733
V2603	0	-0.00421394	0.0526501	0.0654106	0.0986073
V2604	0	-0.00737633	0.0470386	0.0549935	0.0997538
V2608	0	0.0111647	0.0501654	0.0559849	0.101256
V2609	0	-0.00969505	0.0414042	0.0597486	0.110887
V2611	-0.039224	-0.00259592	0.051936	0.0602946	0.0914266
V2617	0	-0.0184142	0.0481822	0.0597571	0.098065
V2618	0	0.00496311	0.0485602	0.0566506	0.0918852
V2623	0	-0.00226111	0.0483182	0.0579874	0.0984223
V2627	0	-0.00588469	0.0454324	0.0577498	0.0890281
V2632	0	0.00867968	0.0460064	0.0669637	0.112821
V2633	0	0.00893823	0.0511095	0.0623771	0.105547
V2641	0	-0.000808527	0.0488754	0.0586139	0.0883025
V2648	0	0.00163825	0.040789	0.067529	0.087224
V2652	0	0.00293604	0.0516713	0.0553056	0.102731
V2653	0.0304315	-0.0119535	0.0397667	0.0553449	0.124981
V2658	0	0.00959197	0.0464314	0.0661892	0.104517
V2661	0	0.00406431	0.0450185	0.0644143	0.117905
V2662	0	0.0144098	0.0521084	0.0638157	0.122798
V2664	0	-0.00149423	0.0422024	0.0622011	0.116733
V2667	0	0.00276135	0.0527581	0.0652699	0.0886441
V2670	0	0.00147544	0.0417198	0.0583373	0.108236
V2671	0	-0.00320772	0.0385005	0.0550809	0.0997092
V2672	0	0.00796228	0.0449334	0.0587522	0.100249
V2673	0	0.0033336	0.0447135	0.0642209	0.0965883
V2677	0	0.0013139	0.0433606	0.0542881	0.0991329
V2681	0	0.00522946	0.0423969	0.0546737	0.0972147
V2685	0	-0.00758113	0.0464885	0.0609825	0.0968901
V2686	-0.082434	-0.0020088	0.0362144	0.0671558	0.103463
V2689	0	-0.00100687	0.046148	0.0634692	0.111639
V2694	0	0.021748	0.0444489	0.077098	0.0976234
V2710	0.181851	0.0093276	0.0492087	0.0612279	0.0951381
V2712	0	0.00368792	0.0539449	0.0599143	0.0951142
V2724	0	-0.000735359	0.0466358	0.0658299	0.128639
V2739	0	0.000816289	0.0440253	0.0541616	0.0876035
V2740	0	0.000645042	0.0402928	0.0540245	0.0959448
V2741	0	-0.000857867	0.0417692	0.0624634	0.109949
V2742	-0.088648	-0.0038572	0.0560174	0.0568863	0.0955414
V2748	0	0.000190776	0.039447	0.0573624	0.0951017
V2751	0	-0.0103689	0.0402835	0.0496859	0.0945564
V2754	0	-0.0103689	0.0522507	0.065075	0.110062
V2755	0	-0.0177948	0.0453854	0.0625299	0.106927
V2758	0	-0.00598291	0.0502711	0.056431	0.0974942
V2762	0	0.00430366	0.0520903	0.0592903	0.105614
V2763	0	0.00389396	0.0428282	0.0540788	0.0877278
V2766	0	0.0010587	0.0419194	0.0706747	0.11263
V2768	0	0.000569298	0.0431171	0.051466	0.0921601
V2774	0	-0.00327763	0.0435802	0.0709477	0.104735
V2775	0	-0.00399567	0.0418822	0.0641308	0.0856805
V2776	0	-0.00687891	0.0423844	0.0666416	0.100285
V2779	0	-0.00578972	0.0518331	0.063037	0.0948773
V2780	0	0.0181612	0.0448717	0.0630257	0.109314
V2783	0	0.0180312	0.0474875	0.0546487	0.094486
V2784	0	-0.00392062	0.0540306	0.0618217	0.0940903
V2787	-0.00891364	0.00357958	0.0453707	0.0565499	0.120358
V2788	0	0.00464152	0.0430993	0.0600043	0.13299
V2789	0	-0.00548204	0.0511358	0.0528845	0.0931664
V2791	0	0.00196265	0.0438016	0.0574946	0.0933998
V2792	0	0.00913996	0.0429959	0.067642	0.108963
V2793	0	-0.0053325	0.0499533	0.0785209	0.0829794
V2811	0	-0.00182576	0.0493678	0.0570078	0.111339
V2815	0	-0.00911776	0.046358	0.0601845	0.108304
V2823	0	0.0147794	0.0422553	0.0712048	0.109322
V2838	0	-0.00652976	0.0422453	0.0625717	0.078681
V2840	0	0.0141713	0.0577737	0.0580266	0.106967
V2841	0	-0.00116202	0.0442077	0.0653404	0.0985877
V2843	0	-1.44015e-05	0.0421829	0.0586517	0.093014
V2847	0	0.00464755	0.0407588	0.0628838	0.101534
V2848	0	-0.00520473	0.0396876	0.0669373	0.101297
V2851	0	-0.000401802	0.0515811	0.0675993	0.0978386
V2858	0	0.00449798	0.0489012	0.061261	0.088865
V2861	0	0.00515971	0.0450934	0.0684158	0.0887101
V2862	0	0.00693659	0.0458355	0.0774469	0.0956451
V2874	0	0.00333039	0.0485811	0.0614495	0.112012
V2876	0	-0.00737955	0.0444016	0.0586288	0.100623
V2882	0	-0.0130988	0.0492746	0.0523675	0.104496
V2886	0	-0.0130988	0.0477478	0.0632157	0.103398
V2887	0	-0.0139977	0.0505827	0.0583041	0.0984426
V2891	-0.20491	-0.000726524	0.052932	0.0625964	0.0984712
V2897	0	0.0113476	0.0417355	0.0573882	0.111804
V2899	0	0.00368215	0.0479893	0.0581247	0.0897002
V2900	0	0.00138872	0.043904	0.0596309	0.0995111
V2902	0	-0.00483604	0.048056	0.0653904	0.110695
V2907	-0.0132406	-0.00214106	0.0439577	0.0650793	0.106807
V2910	0	0.0237944	0.0552314	0.0627815	0.11188
V2913	0.0790602	8.6755e-05	0.0435154	0.0530314	0.0993035
V2914	0	-0.00890238	0.0473566	0.0593522	0.115281
V2918	0	0.00786151	0.0493179	0.0724752	0.102619
V2922	0	0.00786151	0.0567675	0.0588057	0.105062
V2925	0	0.00786151	0.0510955	0.0593037	0.101456
V2926	0	0.00786151	0.0532188	0.0597037	0.118085
V2927	0	0.00865183	0.0478677	0.0970331	0.107434
V2928	0	0.00786151	0.0430721	0.0586732	0.102851
V2929	0	0.00786151	0.0449226	0.0607946	0.105813
V2930	0	-0.00377549	0.0395144	0.0659008	0.109983
V2934	0	-0.00414886	0.0373146	0.0577749	0.101433
V2939	0	-0.00715334	0.0447411	0.0564229	0.0873114
V2940	0	0.00961134	0.0416921	0.0751322	0.0931651
V2942	0	-0.0016575	0.0473329	0.0559159	0.10424
V2947	0	-0.0150807	0.0424594	0.0632455	0.103547
V2954	0	0.00184168	0.0427025	0.0692658	0.118346
V2955	0	-0.00425524	0.0561506	0.0598027	0.100775
V2959	0	0.0107837	0.0456285	0.0735326	0.0978383
V2960	0	-0.000127851	0.0500496	0.0642972	0.0966901
V2961	0	-0.00102194	0.0389505	0.0662474	0.106694
V2962	0	-0.00699024	0.0417227	0.0553109	0.103006
V2966	0	0.00627618	0.0489542	0.0602343	0.094068
V2967	0	-0.0060016	0.0456276	0.0596123	0.098481
V2968	0	-0.00387914	0.0439915	0.063105	0.120636
V2969	0	0.00476091	0.0504424	0.0654758	0.135626
V2970	0	-0.000807642	0.0421795	0.0687496	0.0977117
V2974	0	0.001055	0.0411811	0.0611096	0.109789
V2975	0	-0.00223065	0.0511835	0.0631895	0.114876
V2979	0	0.0117214	0.0498984	0.0613546	0.121045
V2986	0	0.00624092	0.0439439	0.0594912	0.0970465
V2987	0.106845	0.00346716	0.0423343	0.0642102	0.0961026
V2992	0	-0.000213431	0.0469444	0.0644362	0.100167
V2993	0	-0.00844365	0.0436022	0.054531	0.0991979
V2994	0	-0.00219908	0.0504098	0.0603088	0.103712
V2996	0	0.0219403	0.0441362	0.0695838	0.0958991
V2997	0	-0.00208278	0.0354332	0.0642187	0.0926315
V2998	0	0.00880432	0.0471991	0.0534357	0.0984011
V2999	0	0.00673042	0.0501138	0.0530275	0.0907447
V3002	0	0.00396371	0.0459818	0.0532382	0.107237
V3003	0	-0.000325243	0.0421733	0.0595131	0.104224
V3004	0	-0.0056671	0.0568453	0.0612807	0.0932261
V3006	0	0.00467067	0.0384671	0.0522233	0.0973693
V3007	0	-0.00422663	0.0504526	0.0713697	0.106174
V3008	0	-0.0154209	0.0409094	0.0632946	0.105357
V3009	-0.361508	-0.0018957	0.0489027	0.0642954	0.103293
V3010	0	1.65331e-05	0.0389674	0.0580959	0.10842
V3014	0	0.00142815	0.0441987	0.0588102	0.100999
V3019	0	0.00456844	0.0413183	0.0572	0.0948907
V3021	0	0.0012804	0.0450607	0.0649892	0.110617
V3022	0	-0.00140206	0.0422833	0.060678	0.115322
V3025	0	0.0012158	0.0431028	0.0537834	0.119231
V3029	0	0.00124725	0.0424492	0.0483712	0.100175
V3038	0	-0.00442922	0.0511793	0.0607382	0.106067
V3041	0	-0.00321989	0.0438358	0.0569709	0.0840064
V3042	0	-0.00327048	0.0363353	0.0628804	0.0972971
V3043	0	-0.00847396	0.0415805	0.0547105	0.106941
V3044	-0.0090753	-0.00110862	0.0431481	0.0611383	0.0988055
V3050	0	-0.0107402	0.0479181	0.0742353	0.104611
V3053	0	-0.0175503	0.053532	0.0639708	0.0926752
V3056	0	0.00212655	0.0432044	0.0654769	0.0981296
V3060	0	-0.00293096	0.0437958	0.0600182	0.108538
V3062	0	-0.0100421	0.0410396	0.0773077	0.105125
V3067	0	0.000386539	0.0512839	0.0578624	0.0934412
V3069	0	-0.00424594	0.03922	0.0864551	0.0989034
V3071	0	-0.00418728	0.0460511	0.0607818	0.100786
V3074	0	0.00253548	0.0431662	0.0609391	0.101726
V3075	0	0.00746708	0.050324	0.0886461	0.119077
V3077	0	-0.013575	0.0472312	0.0601834	0.095435
V3081	0	-0.00621465	0.0411353	0.0540674	0.122326
V3087	0	0.00259803	0.0437844	0.0614739	0.0941699
V3088	0	-0.00172063	0.0432892	0.0547825	0.0981395
V3090	0	0.00133904	0.0467566	0.0604704	0.0937287
V3093	0	0.0072972	0.0380693	0.0659082	0.1088
V3094	0	0.0116317	0.0429598	0.0614532	0.0878366
V3096	0	-0.00336438	0.0467632	0.0579617	0.102878
V3099	0	-9.72321e-05	0.0387152	0.0562463	0.0994378
V3104	0	-0.00400622	0.0338938	0.0502429	0.0971102
V3105	0	0.000765117	0.0308491	0.0579114	0.109868
V3106	0	0.00254113	0.0448222	0.06085	0.098928
V3116	0	0.00991624	0.0462152	0.0611318	0.0886556
V3117	0	-0.00952418	0.0430029	0.0566068	0.100178
V3118	0	-0.00513362	0.0376798	0.0563948	0.0931602
V3124	0	-0.00595835	0.0410136	0.0614421	0.0981042
V3125	-0.0582276	-0.00689877	0.0441253	0.0549325	0.0901064
V3130	0	-0.00245541	0.048728	0.0649164	0.091776
V3131	0	-0.0019901	0.0402266	0.0640506	0.101021
V3132	0	0.00567225	0.0467348	0.06402	0.0957674
V3134	0.500149	0.0115164	0.0478831	0.0586574	0.0990805
V3139	0	-0.00465061	0.0502878	0.0543926	0.0939596
V3144	0	-0.00839543	0.0413296	0.0547029	0.103461
V3148	0	-0.00128805	0.0447737	0.0616508	0.0988929
V3150	0	0.005364	0.0466565	0.0636745	0.0955055
V3153	0	0.00440313	0.04456	0.0625301	0.0891099
V3154	0	0.00560972	0.0457934	0.0946902	0.0999912
V3160	0	0.00282646	0.0390548	0.0564502	0.120831
V3163	0	-0.000613582	0.0504526	0.0583992	0.104789
V3166	0	0.000902294	0.0486714	0.0696647	0.085081
V3168	0	-0.00388291	0.0457793	0.0680668	0.114463
V3169	0	0.00683921	0.0509757	0.0601216	0.093488
V3170	0	-0.0129623	0.0426607	0.065984	0.111844
V3172	-0.253089	0.00144546	0.0382355	0.0626422	0.0942686
V3173	0	0.0123769	0.0472994	0.0644003	0.111635
V3180	0	0.007283	0.0470874	0.0637959	0.100902
V3185	0	0.00497805	0.0394193	0.0615604	0.113847
V3188	0	-0.007705	0.0465168	0.0665156	0.111023
V3189	-0.10217	0.00285337	0.0416258	0.0549714	0.0974149
V3193	0	0.00102131	0.0515117	0.063946	0.0810342
V3198	0	-0.0142114	0.0481493	0.0695487	0.12121
V3199	0	0.00035773	0.036779	0.0587204	0.0998376
V3203	0	0.0103269	0.044594	0.0748749	0.101723
V3206	0	0.00120835	0.0482238	0.0724093	0.0957107
V3213	0	-0.0150238	0.0454954	0.0872962	0.108233
V3218	0	-0.000306015	0.0390384	0.0573875	0.0937551
V3222	0.0374119	-0.00145704	0.0457962	0.0587509	0.0983314
V3223	0	-0.00412221	0.0503256	0.078036	0.10515
V3225	0	0.00956536	0.0543983	0.0553648	0.120168
V3230	0	-0.00991448	0.0467328	0.0588501	0.0914993
V3234	0	-0.0103931	0.0409891	0.0535008	0.100928
V3238	0	-0.0103931	0.048552	0.0556334	0.0943319
V3239	0	-0.00926907	0.046758	0.0665661	0.105944
V3240	0	-0.00734469	0.0456503	0.0625818	0.097872
V3241	0	-0.00734469	0.0521715	0.0562537	0.101476
V3242	0	-0.000892542	0.0399461	0.0687402	0.102024
V3247	0.0221626	0.00198727	0.0383545	0.0576571	0.100808
V3249	0	0.00643649	0.038575	0.0698136	0.104793
V3250	0.0492452	-0.000775565	0.0414364	0.0515164	0.113905
V3254	0	0.0118932	0.0398257	0.0622487	0.0875678
V3259	0	0.00290314	0.0428048	0.0564844	0.0937284
V3264	0	0.0131911	0.0417919	0.05615	0.160376
V3265	0.198011	-0.0122873	0.0462273	0.063454	0.100185
V3266	-0.0928191	-0.0140508	0.0467831	0.0677449	0.106302
V3274	0	-0.00337826	0.0429783	0.0574624	0.100492
V3280	0	-0.00880297	0.0507745	0.0667956	0.0921619
V3284	-0.254849	0.015891	0.0491194	0.0542068	0.105111
V3291	0	0.0184426	0.0495727	0.0682188	0.157622
V3292	0.390925	-0.00299478	0.0461911	0.0597568	0.0933719
V3295	0	-0.0150439	0.0462899	0.0634615	0.0981943
V3296	-0.0429903	-0.0071062	0.0453325	0.0737767	0.0936239
V3301	0	0.011088	0.039748	0.0557564	0.126255
V3303	0	0.00145821	0.0433669	0.0631288	0.108485
V3306	0	0.00176931	0.0388881	0.0655433	0.0980498
V3307	0	0.00498018	0.0494906	0.0548869	0.0798614
V3309	0	0.00632678	0.0465454	0.0540286	0.110156
V3316	0.0714462	-0.0199714	0.0543341	0.0523626	0.0917314
V3317	0	0.000341459	0.0430602	0.0687222	0.100711
V3318	0	-0.00147577	0.0466262	0.0633431	0.0983552
V3319	0	0.00247239	0.0468945	0.0572669	0.0887757
V3323	0	-0.00612615	0.0431871	0.060871	0.0960854
V3324	0	-0.0077271	0.039676	0.0673501	0.0992311
V3331	0	-0.00381955	0.043475	0.0605821	0.104581
V3332	0	0.000710649	0.0437902	0.056448	0.112048
V3334	0	-0.000887033	0.0509314	0.0576663	0.0828189
V3335	0	-0.00905964	0.0412785	0.0543281	0.102136
V3338	0	0.00097466	0.0395889	0.0809086	0.114384
V3339	0	-0.002921	0.04498	0.0586435	0.0920996
V3340	0	0.00426843	0.0476819	0.0524537	0.0953915
V3341	0	-0.0107378	0.0397159	0.0624188	0.0947467
V3343	-0.0610029	-0.00554754	0.0434538	0.0646282	0.0860264
V3346	0	-0.00765478	0.0417862	0.053338	0.0921558
V3353	0	-0.0113254	0.0408021	0.0609249	0.0841231
V3371	0	0.00588015	0.0394192	0.0643739	0.120499
V3372	0	-0.0117044	0.0486882	0.0616692	0.106979
V3373	0	-0.0114486	0.0531065	0.0678302	0.102593
V3374	0	-0.00306047	0.0425213	0.0679457	0.0924112
V3377	0	0.00375616	0.046893	0.0700588	0.10409
V3380	0	0.00171969	0.0460538	0.0643883	0.105328
V3381	0	-0.000215863	0.0479036	0.0572613	0.0964651
V3382	0	0.00373322	0.0493924	0.0623469	0.106477
V3391	0	-0.0103216	0.0420558	0.0540146	0.0908581
V3392	0	0.000365596	0.0383435	0.0583392	0.105022
V3396	0	0.00048568	0.0452069	0.0596555	0.101745
V3397	0	-0.000504958	0.0446589	0.0555988	0.0934559
V3398	0	-0.005543	0.0404633	0.070191	0.0992749
V3399	0	0.00351808	0.0440035	0.0599927	0.0994504
V3402	0	0.0170276	0.0534305	0.0636611	0.0976188
V3410	0.239476	-0.00636083	0.0344698	0.0625671	0.0899843
V3425	0	-0.0112695	0.0437672	0.0624975	0.123362
V3443	-0.245282	0.00524263	0.0425514	0.0639769	0.0969883
V3444	0	0.00266997	0.0453489	0.0531336	0.0962514
V3445	0	-0.00300783	0.0448101	0.0524541	0.0886757
V3446	0	-0.00214417	0.048659	0.0563723	0.0904333
V3447	0	-0.00574796	0.0451953	0.0579064	0.104445
V3448	0	-0.00418212	0.0465614	0.0627074	0.106811
V3456	-0.309351	0.00577372	0.0416011	0.0844693	0.119092
V3459	0	0.00740835	0.0470699	0.0645511	0.0997472
V3460	0	0.00324304	0.0507201	0.0563861	0.10707
V3461	0	-0.00342527	0.0443121	0.0661414	0.120466
V3462	0	0.00538657	0.0494067	0.0623058	0.10962
V3464	0	0.00174543	0.0494321	0.0617531	0.0930248
V3465	0	0.0181436	0.038716	0.0563256	0.0935348
V3473	0	0.00990083	0.0451784	0.0557934	0.101066
V3474	0	0.00531187	0.0519439	0.0614732	0.0917364
V3476	0	-0.0013315	0.0409816	0.0771965	0.104803
V3478	0	-0.00291576	0.0490188	0.0571347	0.100928
V3491	0	-0.00712768	0.0432357	0.0625056	0.109078
V3495	0	-0.00493567	0.0429914	0.0572886	0.101931
V3496	0	-0.00664802	0.0416492	0.0523373	0.0908384
V3498	0	-0.00883598	0.0420198	0.0679427	0.0999062
V3501	0	0.00154322	0.0492765	0.0635746	0.113246
V3502	0	-0.00388108	0.0379315	0.0671622	0.101433
V3504	0	0.0190758	0.0430586	0.0662896	0.110623
V3508	0.0673714	-0.00303366	0.053432	0.0704452	0.0972856
V3509	0	0.0003453	0.051025	0.0558817	0.0973144
V3510	0	0.000643257	0.0423051	0.0544736	0.096238
V3511	0	0.000468253	0.0401902	0.0588191	0.105347
V3516	0	0.00857297	0.0413706	0.0527127	0.130533
V3517	0	0.0018176	0.0537724	0.0554624	0.109041
V3527	0	0.000363012	0.0356992	0.0668284	0.0914024
V3534	0	-0.00637897	0.0466027	0.0623443	0.0982255
V3535	0	0.0053371	0.0405588	0.0548283	0.1041
V3542	0	0.00305346	0.0468836	0.06182	0.109979
V3549	0	0.00173564	0.0503113	0.0569014	0.0961557
V3550	0	0.00776763	0.0411813	0.0632373	0.104439
V3552	0	-0.00194864	0.0508363	0.0698113	0.102701
V3556	0	-0.0034227	0.0440235	0.0636899	0.093488
V3560	0	0.0017134	0.0441408	0.0613268	0.0961109
V3561	0	0.00618282	0.0450061	0.0589246	0.122695
V3568	0	-0.0185586	0.0518007	0.0773914	0.105195
V3569	-0.17901	0.00570074	0.0447407	0.0737163	0.0959233
V3573	0	-0.0111663	0.0422612	0.060139	0.0962443
V3578	-0.246291	0.00432591	0.0474489	0.0594011	0.0884224
V3583	0	-0.00459322	0.0424016	0.0614174	0.109976
V3586	0	-0.00143885	0.0472307	0.0593007	0.101312
V3591	0	-0.00553124	0.0477498	0.0622792	0.115975
V3597	-0.0944455	-0.0020877	0.0397892	0.0577386	0.0982542
V3599	0	0.00528429	0.0442998	0.0674637	0.102247
V3604	0	-0.01271	0.0478462	0.0647871	0.0989356
V3606	-0.121978	-0.0185862	0.0434826	0.0643904	0.0972284
V3608	-0.0126887	0.00187709	0.0432305	0.0602706	0.103652
V3610	0	0.00108831	0.0524768	0.0594999	0.0990571
V3614	0	0.0152052	0.0417951	0.0607134	0.127553
V3618	0.346292	0.0233519	0.0690166	0.0799784	0.0996615
V3630	0.675069	0.00407129	0.0389191	0.0557425	0.0974032
V3634	0	0.0161887	0.0475196	0.0804442	0.0972454
V3635	0	0.000298126	0.0429541	0.066797	0.0924443
V3649	0	-0.00150617	0.0384162	0.0621048	0.104405
V3651	0	0.00151082	0.0421963	0.0622309	0.100627
V3654	0	0.010059	0.052	0.0550048	0.102471
V3655	0	0.00636789	0.0476636	0.0788536	0.0928564
V3658	0.249377	-0.00130819	0.0486635	0.0617699	0.0988586
V3661	0	-0.00114413	0.0417097	0.0628889	0.102241
V3666	0	-0.000227966	0.0446817	0.0589918	0.113888
V3667	0	0.00404621	0.0435741	0.0607697	0.100097
V3669	0	0.00165583	0.0410283	0.0715961	0.0970046
V3671	0	-0.0059615	0.049625	0.0632588	0.0916902
V3672	0	0.021598	0.055303	0.065626	0.113977
V3673	0	-0.00174058	0.0428701	0.0558364	0.0854172
V3674	0	0.00412206	0.0418617	0.0611855	0.109416
V3675	0	-0.00967865	0.0439987	0.0647086	0.112478
V3676	0	-0.0065064	0.0481174	0.0543476	0.10554
V3678	0	0.00806562	0.0430168	0.0505552	0.106518
V3679	0	0.0123585	0.0494297	0.0624579	0.108447
V3681	0	0.00759869	0.0436906	0.0664361	0.0967819
V3682	0	0.0110122	0.0454932	0.0605077	0.101737
V3688	0	0.0095759	0.0429044	0.0501728	0.106936
V3689	0	-0.000527935	0.0457482	0.05575	0.101369
V3692	0	0.00165625	0.0398875	0.0556257	0.116563
V3698	0	-0.00721634	0.0422163	0.0548438	0.105463
V3699	0	-0.00294012	0.0429914	0.055091	0.0774059
V3700	0	0.00428579	0.0385471	0.0636647	0.0940679
V3702	0	0.00817098	0.0420766	0.0656226	0.100553
V3704	0	-0.00752154	0.0386294	0.0653482	0.0989844
V3706	0	0.00224372	0.0451852	0.0584626	0.0791464
V3707	0	-0.00327232	0.0417338	0.0594616	0.0944208
V3708	0	0.0257029	0.0502116	0.115634	0.152259
V3718	0.403396	0.00233804	0.043352	0.0647075	0.110277
V3724	0	0.0154868	0.0521795	0.0561529	0.099183
V3733	0	-0.0117147	0.0452942	0.067825	0.098311
V3735	0	-0.0120417	0.0554899	0.224704	0.0914839
V3736	0	-0.0113109	0.0534256	0.0637676	0.115586
V3740	0	-9.34519e-06	0.0468065	0.0682599	0.0967982
V3741	0	-0.00877555	0.0545119	0.0668778	0.0975685
V3742	-0.0624405	0.000280065	0.048725	0.060731	0.0989298
V3744	0	0.000624888	0.0473486	0.0732214	0.101592
V3745	0	0.00377044	0.0426248	0.0685711	0.110544
V3746	0	-0.0145959	0.0538977	0.0605786	0.113194
V3750	-0.0518877	0.00500236	0.0431946	0.0604714	0.106007
V3752	0	0.00506564	0.0331021	0.0601353	0.0932569
V3762	0.0580319	-0.000332824	0.0486881	0.058102	0.0957508
V3763	0	0.00544674	0.0495019	0.06165	0.104751
V3778	0.776646	0.0102285	0.0473666	0.0668956	0.120657
V3779	0	-0.000322368	0.044592	0.0625452	0.108207
V3780	0	-0.000322368	0.0386971	0.0655167	0.106452
V3781	0	-0.00024382	0.0475041	0.0636678	0.106387
V3788	0	0.00655132	0.0422385	0.0584409	0.0883615
V3791	0	-0.00300291	0.0453486	0.0791167	0.113922
V3796	0	0.00203259	0.0495354	0.067912	0.101046
V3803	0.0302909	-0.0036209	0.0498132	0.0599315	0.115566
V3811	0	0.0186893	0.0400042	0.0782467	0.103087
V3812	0.116114	-0.000483436	0.0445299	0.0615288	0.100308
V3816	0	0.00264409	0.0458351	0.0510332	0.102669
V3821	0	0.00704049	0.0368614	0.0557311	0.0920614
V3825	0	-9.76852e-05	0.0439186	0.0550489	0.0955931
V3831	0	0.0144543	0.0459895	0.0592751	0.123581
V3833	0.110488	-0.00551586	0.042178	0.0609545	0.0972096
V3835	0	-0.00915213	0.0465604	0.0614082	0.107293
V3836	0	-0.00365096	0.045147	0.0599101	0.116454
V3837	0	-0.0095586	0.048359	0.0641025	0.0992767
V3840	0	-0.00731009	0.0422455	0.0729057	0.111655
V3841	-0.000690664	-0.00181634	0.0448411	0.0524454	0.104987
V3842	0	0.0164084	0.045289	0.0672567	0.123758
V3846	0	-0.00291882	0.0447697	0.0542136	0.124217
V3849	0	-0.0147769	0.0502026	0.0534128	0.120665
V3854	0	0.00249095	0.0402734	0.0636485	0.104731
V3858	0	0.0114008	0.0451022	0.0635649	0.0985407
V3862	0	-0.00457252	0.0490427	0.0569988	0.0968909
V3866	0	0.020755	0.0478936	0.0742816	0.105402
V3867	0.116257	0.0201811	0.0451056	0.0628322	0.115499
V3873	0.170244	0.00613052	0.0399281	0.0610979	0.101547
V3876	0	0.00455468	0.0453165	0.0602417	0.102336
V3877	0	0.00976446	0.0359167	0.0639076	0.0910741
V3878	0.0796757	-0.00213695	0.0517472	0.057689	0.107503
V3889	0	-0.0135452	0.0470458	0.0609704	0.11324
V3897	0	0.00294916	0.0468004	0.0567212	0.113096
V3900	0.212148	-0.00260845	0.0421052	0.0643817	0.0932789
V3902	0	0.00976857	0.051317	0.0657716	0.10253
V3903	0	-0.00100341	0.0486998	0.0536376	0.110909
V3904	0	0.00976857	0.0513939	0.0698569	0.117399
V3905	0	-0.00755389	0.04682	0.0573455	0.100035
V3908	-0.211233	0.00355771	0.0419621	0.0538289	0.106977
V3910	0	-0.000339361	0.0385435	0.0604713	0.102351
V3911	0	-0.00176432	0.0416584	0.0565832	0.123982
V3912	0	-0.00263457	0.0461441	0.0680984	0.102204
V3913	0	-0.00428682	0.0411146	0.0580886	0.0987084
V3915	0	0.00340398	0.0481106	0.0560651	0.0924275
V3916	0	-0.0039125	0.0494215	0.0669034	0.104949
V3923	0	-0.00200668	0.044555	0.0595391	0.100773
V3924	0	-0.00323597	0.0485365	0.0595994	0.114532
V3927	0	-0.00323597	0.0446383	0.0605116	0.113889
V3928	0	0.000509249	0.0565426	0.0609013	0.111272
V3930	0	-0.00437273	0.0463761	0.0506291	0.115076
V3935	0	0.00258293	0.0470846	0.0641583	0.0953843
V3938	0	-0.00113173	0.0503686	0.056756	0.100602
V3940	0	0.00971731	0.043496	0.0519408	0.100151
V3946	0.0820242	-0.00751025	0.0444443	0.053881	0.0864112
V3947	0	0.00186638	0.0401829	0.0666157	0.0987744
V3948	0	0.0111288	0.0506775	0.0588021	0.0920649
V3952	0	-0.000753551	0.0392208	0.0594343	0.104559
V3955	0	-0.00443264	0.0529792	0.063363	0.0940945
V3957	0	0.00299834	0.0458389	0.0574507	0.100785
V3978	0	-0.0203591	0.0536545	0.0618026	0.0985509
V3985	0	-0.00117034	0.0450914	0.0667191	0.104964
V3986	0	-0.00117034	0.043172	0.0653111	0.106846
V3987	0	-0.000204938	0.0420558	0.0693633	0.115188
V3998	0	-0.00170423	0.0424991	0.0591582	0.0958746
V3999	0	0.0104102	0.0457067	0.0703716	0.109163
V4009	0	-0.000782621	0.0424912	0.0479481	0.0996899
V4024	0	0.00318581	0.0447012	0.0592314	0.107468
V4036	0	-0.00996939	0.0436717	0.0529896	0.107779
V4037	0	-0.00695058	0.0429888	0.0629791	0.10119
V4039	0	-0.00347615	0.0433612	0.0614547	0.0853647
V4040	0	-0.00821401	0.0442823	0.0573417	0.106649
V4042	0	-0.00689782	0.0423428	0.0614249	0.109067
V4052	-0.0236898	-0.00304837	0.0408098	0.0616838	0.0965551
V4053	0	-0.000756689	0.0447082	0.0583977	0.093234
V4054	0	-0.00546205	0.0401014	0.0612833	0.12635
V4056	0	-0.017614	0.0455213	0.0569211	0.104726
V4061	0	0.00730508	0.042965	0.0490191	0.102959
V4066	0	0.00633534	0.0486365	0.0595116	0.0920562
V4067	0	0.00594763	0.0471815	0.0555396	0.100076
V4071	0	0.00109276	0.0406493	0.0632363	0.0983739
V4072	0	-0.0120897	0.0411183	0.059788	0.103996
V4076	-0.000296403	-0.00093227	0.0466168	0.0624396	0.0889701
V4081	0	-0.00466077	0.0481564	0.0668135	0.0945096
V4083	0	0.00493803	0.0369311	0.0620118	0.10778
V4085	0	0.0030012	0.0483502	0.0591096	0.104349
V4093	0	0.00180523	0.0502053	0.0650178	0.115821
V4097	0	-0.00596135	0.0445494	0.0525655	0.0783759
V4099	0	0.00615145	0.044817	0.05889	0.0900804
V4112	0	0.0141857	0.061101	0.0898767	0.117175
V4118	0	0.0064829	0.0437678	0.0533019	0.0920211
V4119	0	0.00965751	0.0387283	0.0618379	0.0987171
V4120	0	-0.0102572	0.0458229	0.050302	0.103463
V4123	0	0.00162476	0.0445734	0.059172	0.0886298
V4124	0	0.000405014	0.053588	0.0660319	0.0944586
V4125	0	0.00132852	0.0451037	0.0544378	0.104492
V4129	0	-0.0045806	0.0438815	0.0620562	0.0988036
V4137	0	0.00546843	0.0401961	0.0640097	0.102359
V4146	0	-0.000223759	0.047315	0.0589824	0.112256
V4147	0	-0.00010689	0.0448625	0.0642973	0.106903
V4148	0	0.0159077	0.0524698	0.0765019	0.108475
V4152	0	0.0159077	0.0425569	0.0628055	0.103269
V4153	0	0.000382725	0.0418343	0.0572533	0.10862
V4154	0	-0.00915627	0.0404911	0.0547924	0.106182
V4158	0	0.00490955	0.0484637	0.0614614	0.0871655
V4159	0	-0.0016272	0.038302	0.0654233	0.104198
V4174	0	-0.0076507	0.0438708	0.0513679	0.105045
V4175	0	-0.000844515	0.0477079	0.0669986	0.0968201
V4176	0	-0.00122451	0.050506	0.0622123	0.106573
V4177	0	-0.00207134	0.041826	0.055164	0.0953879
V4180	0	-0.00190914	0.0414153	0.0581182	0.115992
V4181	0	-0.00603741	0.0471921	0.0626849	0.0970199
V4182	-0.00204948	0.00401947	0.0441284	0.0551212	0.102564
V4183	0	-0.00707631	0.0432612	0.0726725	0.100498
V4187	-0.0680824	0.00733232	0.0527476	0.0813859	0.098698
V4205	0	-0.00162382	0.0473871	0.0683952	0.100492
V4216	0	0.0186433	0.0519624	0.0688393	0.114435
V4217	0.221979	-0.00349529	0.0454801	0.0602312	0.111895
V4221	0	-0.00349529	0.0387423	0.0710018	0.106615
V4222	0	0.00959009	0.0432557	0.060658	0.0945176
V4223	0	-0.00564269	0.0575626	0.0627973	0.115386
V4225	0	-0.00564269	0.0450544	0.0672776	0.0985248
V4226	0	-0.0023081	0.0496444	0.0565256	0.103388
V4229	0	-0.0116198	0.0450868	0.0622092	0.110562
V4233	0	-0.00102285	0.0442649	0.0557802	0.0848274
V4235	0	-0.0122276	0.0541822	0.054109	0.108566
V4239	-0.227065	0.0119877	0.040174	0.0667921	0.0894556
V4240	0	0.00216296	0.0468302	0.0551277	0.112264
V4243	0	0.0109292	0.0510357	0.0622229	0.108856
V4244	0	0.00660487	0.040926	0.0659988	0.10637
V4250	0	-0.0053213	0.0423425	0.0669669	0.105613
V4259	0	-0.0136671	0.0379388	0.0573421	0.0870088
V4265	0	-0.0110651	0.044057	0.0667709	0.107001
V4268	0	-0.000317867	0.0430317	0.0650611	0.10558
V4269	0	-0.00247218	0.0405666	0.0684151	0.0979156
V4271	0	-0.00508514	0.0452546	0.0640205	0.121548
V4275	0	-0.00570755	0.0477511	0.0618052	0.0793973
V4276	-0.0372661	0.00372901	0.0413495	0.0675945	0.107062
V4279	0	-0.011961	0.0493707	0.0617559	0.0849654
V4294	-0.142323	0.0063109	0.0450691	0.0599064	0.0960799
V4295	0	-0.0054503	0.039172	0.0713248	0.108781
V4296	0	-0.000537262	0.0458708	0.0645542	0.117746
V4300	0	-0.00414525	0.0433378	0.0603239	0.083592
V4303	0	0.00850984	0.0491689	0.0569516	0.105716
V4314	0	-0.00747694	0.0370691	0.0647251	0.109947
V4322	0	-0.00152612	0.0421225	0.0696465	0.102226
V4323	0	-0.0227946	0.054585	0.0696697	0.0909146
V4326	0	-0.000237714	0.0475138	0.0611333	0.0860835
V4330	0	0.004858	0.0487587	0.0649165	0.110879
V4332	0	0.0115375	0.0516627	0.0682067	0.112553
V4338	0.160516	-0.00345836	0.0450326	0.054613	0.107403
V4339	0	-0.00386971	0.0506568	0.0745687	0.0983242
V4343	0	-0.00297247	0.0428298	0.0670876	0.101741
V4344	0	0.00687976	0.0403731	0.0847248	0.0881662
V4353	0	0.00473959	0.0538795	0.0645981	0.100075
V4358	0	0.0163739	0.0508999	0.0606635	0.103622
V4366	0	0.0166141	0.0511251	0.0629807	0.0887528
V4367	0	0.00913756	0.0491756	0.0669625	0.0990028
V4370	0	-0.00158343	0.0399167	0.0677679	0.108756
V4375	0	-0.00772798	0.0518612	0.0585556	0.109506
V4382	0	-0.00772798	0.0431369	0.0656843	0.0938164
V4383	0	-0.0141047	0.0500301	0.0688314	0.102103
V4385	-0.261447	0.00390789	0.0415297	0.0552094	0.108235
V4392	0	0.00155556	0.0424159	0.0608908	0.0966893
V4394	0	-0.0137574	0.0451549	0.0655435	0.109353
V4401	0	-0.0149881	0.0561313	0.0527738	0.097741
V4402	0	0.00921125	0.0423176	0.0645094	0.0973329
V4404	0.187719	-0.0127576	0.0505498	0.0507376	0.102996
V4407	0	-0.00575747	0.0419912	0.0562709	0.0887844
V4414	0	-0.00485595	0.0470148	0.0557078	0.109548
V4416	0	0.000927544	0.0435637	0.0596453	0.0931111
V4417	0	-0.00520603	0.0351925	0.0535477	0.118265
V4418	0	-0.0117916	0.0433773	0.0596133	0.101871
V4419	0	-0.00835041	0.0532121	0.063824	0.112519
V4424	0	-0.016396	0.0400823	0.063453	0.0879126
V4436	-0.0731476	-0.00145978	0.043569	0.0543811	0.10466
V4437	0	-0.00238879	0.0471418	0.0568999	0.0948281
V4444	0	0.00735364	0.0427675	0.0784892	0.09122
V4445	0	-0.00261	0.0435655	0.055981	0.106649
V4446	0	0.00399394	0.0446011	0.0625164	0.0976573
V4450	0	-0.00431658	0.0397561	0.0531225	0.0993714
V4451	0	0.00424181	0.0410969	0.0651923	0.108801
V4453	0	-0.00874337	0.0467815	0.0593605	0.093373
V4457	-0.00740256	-0.00928933	0.045451	0.0622456	0.099356
V4460	0	-0.000634408	0.0439276	0.048114	0.0932585
V4462	0	-0.0124831	0.0473942	0.0522235	0.106076
V4464	0	0.0111348	0.0443592	0.0528052	0.1028
V4465	0	-0.0114385	0.0430538	0.0595665	0.0977704
V4470	0	-0.0188943	0.0557754	0.0949126	0.101225
V4472	-0.00821814	0.0162367	0.046342	0.0514215	0.118318
V4475	0.196705	-0.00513945	0.0479652	0.062179	0.0860924
V4478	0	-0.00219412	0.0465424	0.0627369	0.0920495
V4479	0	-3.7572e-05	0.0397291	0.0523086	0.098186
V4481	0	0.0183337	0.046431	0.0639037	0.107491
V4484	0.309585	-0.0060645	0.0448892	0.0645474	0.0981224
V4486	-0.0171238	0.0147021	0.04582	0.0606329	0.105192
V4487	0	0.0144928	0.047804	0.0521687	0.109187
V4490	0	-0.0124834	0.0508934	0.0635466	0.105022
V4493	0	0.00765818	0.0469635	0.0595786	0.0913587
V4494	0	-0.00292785	0.0406598	0.0585929	0.103492
V4500	0	-0.000608027	0.0377471	0.0510494	0.0980613
V4501	0	0.0158836	0.0430502	0.0536666	0.117067
V4505	0	-0.0070815	0.0479144	0.0606978	0.0926756
V4507	0	-0.00965468	0.0429066	0.0581389	0.0919786
V4512	0	0.00136927	0.0458939	0.0679082	0.087006
V4516	0	-3.36899e-05	0.0471614	0.0690504	0.0932666
V4519	0	0.00196924	0.0436563	0.0592716	0.0973743
V4527	0	0.000973752	0.0434506	0.0663602	0.102581
V4546	0	0.000973752	0.0444685	0.0574382	0.0948039
V4547	0	0.0155262	0.0446424	0.0535856	0.0983026
V4553	0	0.00226661	0.0412355	0.064064	0.0967407
V4555	0	-0.0123909	0.0511758	0.0590888	0.0905838
V4559	-0.227275	-0.000555625	0.0386441	0.0924649	0.0949543
V4560	0	0.000922796	0.0453376	0.0548124	0.116873
V4561	0	0.00718863	0.0495063	0.0615924	0.104515
V4562	0.155802	-0.0087073	0.0446432	0.0588347	0.114413
V4568	0	0.00720139	0.0433873	0.0647033	0.0905903
V4569	0	-0.00616756	0.0512149	0.0631804	0.106744
V4577	0	-0.000916322	0.0447726	0.0662958	0.10516
V4579	0	-0.000685459	0.0406454	0.0649514	0.107601
V4580	0	0.00533116	0.047248	0.0686965	0.107623
V4581	0	0.00506569	0.0492534	0.0724717	0.0984727
V4582	0	-0.0057439	0.0455724	0.0587129	0.0990676
V4585	0	-0.00707501	0.0470093	0.0675405	0.123798
V4587	0	0.0110159	0.0398227	0.0703653	0.0954785
V4588	0	-0.00430989	0.0418825	0.0602033	0.08954
V4589	0	0.00235456	0.0425324	0.0671327	0.117828
V4593	0	-0.0102004	0.0442239	0.0619163	0.133583
V4597	0	0.00251638	0.0406572	0.054602	0.0907782
V4606	0	0.00282511	0.0373227	0.0587713	0.0945087
V4607	0	0.00791085	0.0364242	0.0661545	0.0912381
V4612	0	0.00550878	0.0425679	0.0584246	0.0902399
V4616	0	-0.004965	0.0366819	0.074886	0.0973979
V4619	0	-0.000486969	0.0494492	0.0632437	0.0911912
V4625	0	0.00406317	0.0446798	0.0594487	0.105933
V4626	0.0792716	-0.000486969	0.0472963	0.0532997	0.094055
V4627	0	-0.0131997	0.0492768	0.0715669	0.109262
V4628	0	0.0128938	0.0483361	0.0664677	0.105826
V4632	0	0.0159505	0.0629177	0.0699458	0.107335
V4636	0	-0.0204576	0.0620748	0.0853075	0.10578
V4643	-0.555986	-0.0204576	0.0467629	0.0647436	0.145503
V4644	-4.52788e-15	0.00230517	0.0453026	0.0567526	0.10819
V4653	0	0.00379111	0.0497419	0.0619607	0.0929614
V4655	0	0.00690343	0.0476851	0.0648448	0.106487
V4656	0	0.00370661	0.0457628	0.0677527	0.110636
V4658	0	0.00105852	0.0531744	0.0618278	0.093554
V4665	0	-0.00588489	0.0455419	0.0634493	0.0889722
V4670	0	0.00507777	0.0418161	0.0842473	0.110554
V4671	-0.00273747	0.000686605	0.0517302	0.0693503	0.0888433
V4675	0	0.00479085	0.0423572	0.0579496	0.109509
V4682	0	-0.00238787	0.041379	0.0583154	0.11878
V4686	0	0.0113822	0.0437705	0.0609842	0.146973
V4687	0	0.00402137	0.0420861	0.0744153	0.0988305
V4689	0	0.000944134	0.0489124	0.070349	0.120904
V4690	0	-0.0036385	0.0449431	0.0747554	0.0968074
V4692	0	0.0164653	0.0520983	0.0654819	0.134155
V4697	0.241761	-0.00815393	0.0420358	0.0709904	0.0874573
V4698	0	0.00749467	0.0380193	0.0689492	0.082624
V4705	0	0.00739342	0.0480468	0.0571332	0.107309
V4706	0	-0.0139313	0.0385946	0.0775082	0.101699
V4707	0	0.0159034	0.0455824	0.065929	0.116482
V4713	0.181489	-0.0072038	0.0417513	0.0616077	0.0888703
V4717	0	-0.00486216	0.0452363	0.0596803	0.113236
V4719	0	-0.0125216	0.0456966	0.059977	0.109203
V4730	0	0.0122787	0.0463438	0.0583035	0.0980364
V4733	0	-0.000410748	0.0357298	0.0605354	0.0868662
V4736	0	0.00388651	0.0451826	0.0843554	0.104454
V4738	0	0.00128604	0.0485972	0.0585479	0.100692
V4750	0	0.00967342	0.0459908	0.0841028	0.105326
V4751	0	0.00621887	0.045772	0.0631095	0.103629
V4758	0	-0.02053	0.0517088	0.066242	0.106438
V4760	0	0.00982671	0.0489048	0.0573481	0.1007
V4764	0	0.00272597	0.039041	0.0593887	0.116951
V4766	0	-0.000475971	0.0346548	0.0602988	0.0960305
V4767	0	-0.00436254	0.0402892	0.0669045	0.108565
V4771	0	0.00018276	0.0501563	0.0719611	0.0895188
V4775	0	-0.00156218	0.0478782	0.0600879	0.112963
V4776	0	-0.0012421	0.0483812	0.0875435	0.121956
V4778	0	-0.0012421	0.0399473	0.0636785	0.103298
V4779	0	-0.00268079	0.0415504	0.0517632	0.0851811
V4782	0	0.00379522	0.0463245	0.0576211	0.105105
V4784	0	-0.000887926	0.0322286	0.0631261	0.0799167
V4788	0	-0.00501631	0.0371429	0.0557279	0.103764
V4791	0	0.00179026	0.0465926	0.0546393	0.115627
V4800	0	0.00336698	0.0489475	0.068675	0.110568
V4801	0	0.00998278	0.0439607	0.0948125	0.11347
V4805	0	0.00184515	0.0465269	0.050842	0.0836766
V4807	0	-0.014643	0.051466	0.0669865	0.108495
V4819	-0.19094	0.00426765	0.0497623	0.0553476	0.100224
V4828	0	-0.00556652	0.0458617	0.0579368	0.0969831
V4832	0	0.0127594	0.0463788	0.060626	0.0979251
V4834	0	0.000866607	0.041413	0.0563143	0.0897732
V4838	0	0.000405186	0.0382758	0.0546381	0.103261
V4847	0	-0.00434837	0.0542332	0.0532195	0.0917249
V4848	0	-0.0140816	0.0516468	0.0584069	0.110246
V4850	0	-0.00399527	0.037328	0.0618344	0.0927303
V4852	0	0.0132112	0.0443403	0.0703896	0.0929391
V4854	0	-0.000654271	0.0414513	0.0564701	0.0989795
V4855	0	0.00278133	0.0449453	0.0523049	0.0995716
V4859	0	0.00580491	0.0432723	0.0553754	0.0962507
V4862	0	0.00810991	0.0485973	0.0633511	0.114843
V4866	0	-0.00849404	0.0453246	0.0741635	0.0902869
V4869	0	-0.0057939	0.0400603	0.0578415	0.0976678
V4874	0	-0.00240708	0.0423476	0.0626719	0.0904841
V4875	0	-0.0145928	0.0423478	0.0492688	0.0991863
V4876	0	0.00196921	0.0351855	0.0625973	0.110364
V4877	0	-0.000671735	0.0434327	0.063944	0.0919683
V4878	0	-0.00268011	0.041057	0.0708373	0.104182
V4880	0	-0.0019294	0.042809	0.0630053	0.0920978
V4882	0	-0.00429153	0.0406844	0.0662326	0.116978
V4887	0	-0.0120644	0.0541611	0.0580216	0.090663
V4888	-0.0241437	0.000243559	0.0439466	0.0588791	0.0980666
V4889	0	0.000260138	0.0363771	0.0660407	0.113913
V4892	0	-0.00258904	0.0409772	0.0592358	0.121935
V4905	-0.00810234	-0.000271486	0.0454438	0.0712957	0.0971204
V4907	0	0.0086792	0.0440654	0.0581762	0.097912
V4908	0	-0.00660222	0.039795	0.0822505	0.0992387
V4912	0	-0.00133465	0.0489433	0.0666887	0.0957884
V4914	-0.0384552	0.00250904	0.0467974	0.0583381	0.111984
V4917	0	0.00666889	0.0418034	0.0739603	0.0982585
V4918	0	-0.0028355	0.0443131	0.0610398	0.109282
V4921	0	-0.02051	0.0395933	0.0625816	0.101736
V4923	0	-0.00733915	0.0381886	0.0651608	0.0944153
V4924	0	-0.0045404	0.0507219	0.060586	0.0909003
V4934	0	0.00614433	0.0408493	0.0736134	0.0865367
V4937	0	-0.00464433	0.0481711	0.0680017	0.100322
V4938	0	0.00485378	0.0402953	0.0612188	0.0972423
V4941	0	0.000287025	0.0464073	0.0527448	0.0968345
V4945	0	-0.00988068	0.0466483	0.0713973	0.103663
V4952	0	-0.0100056	0.046162	0.0670462	0.0941458
V4968	0	-0.00719743	0.0430851	0.0626859	0.0921088
V4971	0	-0.0176706	0.0464866	0.0630752	0.107828
V4972	-0.0339762	0.00399763	0.0451086	0.0581512	0.0896818
V4973	0	-0.00303087	0.0421496	0.0570086	0.0946575
V4974	0	-0.000979901	0.0385266	0.0579257	0.105451
V4990	4.83194e-05	-0.00413783	0.0394268	0.0595253	0.102377
V4996	0	0.00588631	0.0506923	0.0699933	0.0942273
V4998	0	-0.00944566	0.0474264	0.0739402	0.111799
V5012	-0.173308	-0.00171922	0.0522344	0.0744209	0.0918401
V5013	0	0.0223133	0.0519172	0.0706245	0.109043
V5015	0.273362	0.00108327	0.03437	0.0591291	0.113158
V5016	0	-0.00164324	0.0477277	0.0783877	0.116598
V5021	0	0.000377329	0.0529137	0.0724339	0.113798
V5023	0	-0.00339266	0.0391615	0.0665074	0.101341
V5024	0	0.00330842	0.0445881	0.0587113	0.115519
V5027	0	-0.00820812	0.0398221	0.0838352	0.0967842
V5028	0	0.00148231	0.0398067	0.0671083	0.0986796
V5035	0.000600279	-0.00423361	0.0456143	0.0568679	0.0919086
V5037	0	0.0098339	0.0495321	0.0580562	0.1122
V5042	0	0.00629779	0.0380735	0.0691621	0.109459
V5044	0	-0.00707902	0.041469	0.056236	0.104507
V5050	-0.866296	0.00639416	0.0423302	0.0619207	0.111126
V5060	0	-0.00207321	0.0435458	0.0558827	0.104066
V5062	0	-0.015979	0.0480432	0.066313	0.112536
V5065	-0.0445581	0.00439456	0.0422242	0.0548793	0.110213
V5078	0	0.00270337	0.0465716	0.0569611	0.111629
V5082	0	-0.00722438	0.0463692	0.0697401	0.0942078
V5083	0	0.00494824	0.0442547	0.0533585	0.111147
V5087	0	0.00156776	0.040935	0.0560569	0.0899786
V5088	0	0.00808016	0.0379363	0.0867876	0.105684
V5093	0	-0.00382614	0.0501403	0.0545681	0.114776
V5096	0	0.0119226	0.0533639	0.0694483	0.121861
V5097	0	-0.00936262	0.0464852	0.0618348	0.114021
V5104	0	0.00126619	0.0484488	0.0584246	0.0969834
V5106	0	-0.00106848	0.0425558	0.0527209	0.0993468
V5109	0	0.00118983	0.038108	0.0679937	0.0938826
V5116	0	0.0135933	0.0426498	0.0609353	0.106974
V5127	0.189275	-0.00402211	0.0493988	0.0645625	0.0927416
V5133	0	0.00788912	0.0383199	0.0657115	0.101712
V5134	0.331649	-0.000605756	0.0399084	0.0678223	0.109041
V5138	0	0.00392099	0.0439899	0.0514057	0.0896902
V5140	0	-0.00548789	0.0411496	0.0542233	0.092175
V5141	0	-0.00865866	0.04259	0.0615141	0.0963712
V5145	0	0.00955412	0.0416181	0.0554329	0.115136
V5148	0	0.00146055	0.0491174	0.063569	0.100888
V5151	0	0.000235754	0.0420099	0.0577255	0.1124
V5154	0	-0.00344884	0.0384174	0.0618744	0.113385
V5155	0	-0.0131636	0.0491944	0.0697201	0.0994167
V5161	0	-0.00410994	0.0416249	0.0669364	0.118105
V5162	0	-0.00378175	0.0374489	0.0752165	0.102346
V5169	0	-0.0101058	0.0428738	0.0505881	0.10067
V5171	-0.0333128	-0.007385	0.0423354	0.0679985	0.119464
V5172	0	-0.00561045	0.0420244	0.0559171	0.110011
V5176	0	-0.00578443	0.0369617	0.059549	0.110835
V5177	0	-0.00412959	0.0410392	0.0683625	0.0989001
V5178	0	0.00406256	0.0411806	0.0601253	0.106701
V5183	0	0.00537072	0.0528509	0.05585	0.0875602
V5184	0	0.0116785	0.045981	0.062037	0.0999736
V5189	0	-0.00179658	0.0428725	0.067124	0.1031
V5191	0	0.00536357	0.0487094	0.0746622	0.0961685
V5195	0	0.000242355	0.0483621	0.0644015	0.103772
V5197	0	0.00538011	0.0496433	0.0578278	0.093739
V5199	0	-9.60497e-05	0.0450644	0.0647372	0.0928835
V5205	0	0.00322747	0.0376149	0.0573157	0.103486
V5206	0	0.00698444	0.0415506	0.0630405	0.102423
V5210	0	-0.000226938	0.0421432	0.0520357	0.092629
V5217	0	0.0193088	0.0578755	0.105137	0.13572
V5219	0.0817285	0.00165604	0.0508414	0.052878	0.100936
V5220	0	-0.0138705	0.0445462	0.0517235	0.106696
V5222	0	-0.00051654	0.0495436	0.0589461	0.0921193
V5223	0	-0.0118537	0.0465132	0.0719477	0.126422
V5231	0	-0.00634632	0.0418906	0.0547226	0.0987705
V5232	0	-0.0181824	0.0480698	0.0635392	0.124896
V5242	0	0.00837639	0.0553713	0.0617798	0.096806
V5244	0	-0.0104643	0.04505	0.0648223	0.102027
V5250	0	-0.00153943	0.0438917	0.0844562	0.11098
V5251	0	-0.00601689	0.0496859	0.0596305	0.0899908
V5254	0	-0.0128053	0.0391823	0.0576377	0.11589
V5262	0	-0.00448409	0.0447196	0.0590059	0.0931523
V5264	0	-0.0125797	0.0432221	0.0562684	0.0947925
V5279	0	-0.00362027	0.0405235	0.08519	0.106491
V5282	0	-0.0106669	0.0490002	0.0611021	0.0945314
V5284	-0.28973	-0.00185988	0.0490162	0.0635661	0.10088
V5287	0	0.00481083	0.0465023	0.0647761	0.0909103
V5289	0	-0.0150486	0.0422448	0.0739615	0.0989135
V5290	0	0.00355257	0.0447525	0.0577975	0.111573
V5292	0	0.00301923	0.0434259	0.0599436	0.100478
V5296	0	-0.0110536	0.0507636	0.103739	0.0939447
V5298	-0.162605	0.00625159	0.0443786	0.0640702	0.107355
V5299	0	-0.00396585	0.0453286	0.063345	0.109914
V5300	0	0.00314051	0.0382523	0.0687429	0.0823586
V5301	0	-0.0113495	0.0479009	0.0645421	0.097905
V5304	-0.382069	0.00156762	0.0471623	0.0504716	0.10569
V5306	0	-0.0054461	0.0539409	0.0664776	0.10805
V5307	0	0.0212528	0.0501805	0.0713455	0.12824
V5308	0	0.017173	0.0501959	0.0566337	0.0893946
V5309	0.234422	0.00131101	0.0381572	0.0513836	0.102292
V5310	0	-0.0112844	0.0450195	0.0556978	0.123799
V5312	0	0.00178787	0.043961	0.0584663	0.105467
V5314	0	-0.0118474	0.0414591	0.0557416	0.120807
V5316	-0.00619468	0.00172698	0.0416088	0.0703045	0.0979323
V5317	0	-0.00170435	0.0360765	0.0564688	0.107999
V5318	0	0.00509614	0.050804	0.071286	0.124712
V5320	0	0.00196338	0.0416165	0.0657375	0.122752
V5327	0	-0.00204213	0.0528204	0.0656574	0.103106
V5328	0	-0.00278938	0.0479589	0.0606417	0.106485
V5329	0	-0.00879115	0.0497622	0.0609977	0.109858
V5330	0	-0.00434515	0.0394779	0.0583797	0.137578
V5333	0	-0.00114788	0.0386667	0.0664736	0.0899129
V5335	0	0.00035634	0.0482266	0.0731584	0.0954216
V5336	0	0.00709687	0.0491002	0.0632109	0.109927
V5337	0	0.00377375	0.0430368	0.0597721	0.108739
V5338	0	-0.000436704	0.0409695	0.0583057	0.0869796
V5339	0	-0.00052525	0.0342483	0.0534958	0.104599
V5341	0	-1.35792e-05	0.0451344	0.0662308	0.0974351
V5342	0	-0.00524696	0.0405828	0.0507389	0.0904762
V5343	0	0.00456849	0.0397292	0.0547182	0.0947446
V5346	0.0486585	-0.00630166	0.0472696	0.0607182	0.116493
V5347	0	-6.08393e-05	0.0486824	0.0768408	0.0974297
V5348	0	0.0120938	0.0478823	0.0627576	0.111656
V5355	0	0.00526184	0.0419717	0.0616923	0.102961
V5364	0.0366055	0.00160318	0.043963	0.060292	0.0959922
V5366	0	0.00382752	0.0397649	0.0597676	0.106586
V5369	0	-0.00424792	0.0558641	0.0645459	0.0998333
V5377	0	-0.008644	0.0402467	0.0709733	0.0972032
V5384	0	-0.00771705	0.0462966	0.0547569	0.0947967
V5385	0	-0.00219633	0.0464426	0.0587129	0.101028
V5386	0	0.00484861	0.044802	0.069952	0.094812
V5387	0	-0.0150775	0.0498911	0.061233	0.105942
V5390	-0.0286637	0.000201736	0.0474573	0.0650008	0.100347
V5391	0	0.0175057	0.0549834	0.0647976	0.101617
V5394	0.204314	0.0105882	0.0463001	0.0558431	0.119462
V5395	0	0.00239093	0.0361675	0.0636907	0.0950984
V5396	0	-0.00958909	0.0431802	0.0471822	0.107702
V5398	-0.0296304	-0.007385	0.0456489	0.0602849	0.0988121
V5399	0	0.00666425	0.0475	0.0908754	0.11278
V5401	0	-0.00294386	0.0457347	0.0613308	0.0923429
V5402	0	-0.000950972	0.0432919	0.0649893	0.0987545
V5403	0	0.0039899	0.0438912	0.0666816	0.094196
V5404	0	0.00926072	0.0489079	0.0589392	0.0993775
V5406	0	0.00329353	0.0396493	0.0653519	0.100055
V5412	0	7.82137e-05	0.0483155	0.0818045	0.102799
V5413	0	0.00241643	0.0369644	0.0738258	0.0950167
V5414	0	0.00425479	0.0554534	0.0700725	0.0976876
V5415	0	7.23426e-05	0.0515756	0.060105	0.102733
V5423	0	-0.00190662	0.0408898	0.0761399	0.079848
V5424	0	-0.0159615	0.0488985	0.069566	0.0949437
V5430	-0.273101	0.00304645	0.0432886	0.0643914	0.107188
V5432	0	0.011712	0.0460784	0.0632207	0.12479
V5435	0.054845	0.00146255	0.0539608	0.0562129	0.0953503
V5439	0	-0.00945947	0.0502971	0.0546272	0.101117
V5441	0	0.00913085	0.039148	0.0559755	0.112993
V5446	0	-0.00184521	0.0430542	0.0611602	0.101833
V5454	0	-0.000152855	0.0452012	0.0538717	0.0896107
V5455	0	0.0149043	0.0449611	0.0695103	0.100922
V5462	0	-0.00834579	0.0443817	0.0563767	0.0816981
V5464	0	0.0140117	0.0393354	0.0591507	0.101387
V5469	0	-0.0190433	0.0560964	0.0617121	0.116146
V5472	0	-1.70957e-05	0.0392149	0.0527443	0.100913
V5479	0	0.00584974	0.0386986	0.0588024	0.129613
V5484	0.120103	0.0154079	0.0472879	0.0666146	0.105167
V5486	0.00736544	-0.00477286	0.0412577	0.056551	0.089476
V5488	0	-0.00477286	0.0427263	0.0658232	0.102717
V5489	0	-0.00355257	0.0443111	0.0630831	0.0862689
V5490	0	-0.00212023	0.0441951	0.0593065	0.0905155
V5491	0	0.00294625	0.0453079	0.0605918	0.112196
V5492	0	-0.00949207	0.0419186	0.0672645	0.105793
V5493	0	-0.0162753	0.0401128	0.0621956	0.104896
V5495	-0.0868209	0.0254637	0.0530765	0.0770847	0.132853
V5496	0.206377	0.0137704	0.0439516	0.0581077	0.105973
V5497	0.242498	-0.00708535	0.042521	0.0664055	0.103502
V5498	0	0.000445975	0.0473835	0.0602764	0.0905663
V5502	0	0.00451884	0.0463272	0.0666868	0.0922229
V5503	0	-0.00367273	0.0569643	0.05736	0.123773
V5504	0	-0.00896623	0.0523217	0.0656914	0.11016
V5507	0	-0.019905	0.0503395	0.0730002	0.116928
V5510	0	-0.00621531	0.0485282	0.0595411	0.0957997
V5511	0	0.0101295	0.0502431	0.0669707	0.111574
V5514	0	-0.00741306	0.0512183	0.0532924	0.104971
V5517	-0.183756	-0.00469402	0.0442708	0.060213	0.107298
V5521	0	-0.00469402	0.0386973	0.063438	0.0898063
V5522	0	0.0105485	0.0437173	0.054573	0.0954347
V5523	0	0.00208165	0.0589596	0.0662699	0.0921001
V5526	0	-0.00579165	0.0397464	0.0592011	0.0907834
V5532	0	0.0105829	0.0459806	0.0726817	0.108966
V5543	0.0350682	0.00855034	0.052785	0.0612004	0.111859
V5545	0	-0.00553558	0.0483226	0.0520976	0.0948546
V5547	0	0.00930391	0.0421475	0.0849727	0.108423
V5551	0	0.00200679	0.046063	0.0635155	0.0985277
V5552	0	0.00882732	0.0418005	0.0755005	0.121135
V5553	0	-0.00670295	0.0432655	0.0659892	0.129725
V5560	0	-0.0122784	0.0465427	0.0551747	0.0853721
V5562	0	-0.0105565	0.0528337	0.0689382	0.0840047
V5563	0	0.00183202	0.0457088	0.0797961	0.0887677
V5572	0	-0.00217715	0.0391038	0.0659853	0.0857874
V5573	0	-0.0138548	0.0459689	0.0699618	0.116749
V5574	0	-0.00407383	0.0379796	0.0641274	0.0971767
V5577	0	0.000210897	0.043309	0.0801852	0.107842
V5578	0	-0.00229976	0.0458847	0.0692808	0.0998523
V5580	-0.437035	-0.00890695	0.0532097	0.0675286	0.119755
V5582	0	0.0104143	0.0457352	0.0708523	0.0996349
V5583	0	-0.000613428	0.0428579	0.0547235	0.111009
V5585	0	-0.000634933	0.0397748	0.0633944	0.0940115
V5587	0	-0.0085268	0.0399492	0.0687399	0.0968081
V5595	0	0.012933	0.0472129	0.0671228	0.101645
V5600	0	0.0103213	0.0480536	0.0641826	0.108004
V5604	0.202453	-0.00439564	0.0445182	0.0683455	0.0941361
V5609	0	-0.000719459	0.0413945	0.0638662	0.110587
V5610	0	-0.00139329	0.0445878	0.0779193	0.0964808
V5612	0	-0.00379545	0.0504619	0.105477	0.0981135
V5620	0	-0.0087748	0.0449386	0.0666834	0.0926612
V5627	0	-0.000908539	0.0467413	0.0560194	0.116127
V5632	0	0.0039577	0.0458835	0.0710012	0.096368
V5635	0	-0.0102347	0.0453321	0.0618148	0.095859
V5641	-0.0502595	0.00569619	0.0474311	0.0712112	0.0951186
V5644	0	-0.00773445	0.0474843	0.061739	0.101971
V5645	0	0.00199542	0.0418655	0.0513291	0.0953901
V5646	0	-0.000372339	0.0454464	0.0638909	0.096886
V5649	0	-0.0110487	0.0450312	0.0574084	0.116366
V5658	0	0.0131901	0.045127	0.0540343	0.126938
V5659	0	-0.00570782	0.0501082	0.062174	0.0906064
V5661	0	0.00569704	0.046251	0.0563996	0.100143
V5662	0	0.0059596	0.0452008	0.0653331	0.0927907
V5666	0	0.0118056	0.0408714	0.0586761	0.105246
V5667	0	0.00914314	0.046276	0.0663769	0.100977
V5668	0	-0.00170139	0.0529851	0.0602621	0.112003
V5670	0	-0.00451571	0.0461803	0.0596889	0.109621
V5671	0	0.00103748	0.0294386	0.0595804	0.0827612
V5675	0	0.00553987	0.0478583	0.0525453	0.109618
V5676	0	-0.00136089	0.0449037	0.0593721	0.0919913
V5679	0	0.00323599	0.045193	0.0643077	0.0959628
V5685	0	0.00164836	0.0515191	0.0532557	0.0871666
V5691	0	0.00172277	0.0378629	0.0592132	0.0911103
V5697	0	-0.0103399	0.0436318	0.0590171	0.0957911
V5705	0	-0.00936875	0.0484127	0.0597346	0.110922
V5706	0	-0.0105726	0.0580972	0.0570064	0.0969381
V5708	-0.000186308	-0.0102534	0.0447964	0.0880901	0.102726
V5713	0	-0.000354988	0.0393445	0.0552693	0.0989493
V5717	0	0.0101632	0.0448112	0.0593411	0.122005
V5724	0	0.000889038	0.0397826	0.0633518	0.0889739
V5733	0	-0.0055788	0.040555	0.0667399	0.11224
V5735	0	-0.0153117	0.047386	0.0620721	0.110253
V5736	0	-0.0136584	0.0425275	0.0571652	0.107568
V5742	-0.029978	-0.0146579	0.0398981	0.0698034	0.125223
V5747	-0.106244	0.00380981	0.0502085	0.0721594	0.0896928
V5750	0	0.00037381	0.0432264	0.0669424	0.0918497
V5751	0	0.00037381	0.0449987	0.0697453	0.0993026
V5752	0	0.0101851	0.0446053	0.0777026	0.111237
V5754	0.148424	0.00479513	0.0421238	0.0660239	0.0955312
V5762	0	0.00512785	0.0449434	0.0562508	0.104148
V5763	0	-0.00897379	0.0475301	0.0614756	0.101779
V5764	0	-0.00786869	0.0454007	0.0728277	0.0980304
V5767	0	-0.0012479	0.048113	0.0581227	0.0957352
V5776	0	-0.000343506	0.0435863	0.0671716	0.0905181
V5779	0	-0.00732994	0.0471609	0.0634287	0.106597
V5780	0	0.00655371	0.0515006	0.0544726	0.106952
V5784	0	-0.00834854	0.0518509	0.0640082	0.0959622
V5789	0	0.0142502	0.042141	0.0638206	0.124452
V5792	0	-0.00788234	0.0442192	0.0619977	0.0956516
V5793	0	-0.014842	0.0519725	0.0806578	0.0941724
V5794	-0.0487597	-0.0016267	0.0413734	0.0588076	0.0965314
V5810	0	-0.00812462	0.046174	0.0696165	0.0912794
V5815	0	-0.00582434	0.0480255	0.0615112	0.114158
V5816	-0.050722	-0.00422268	0.0482943	0.0601044	0.119622
V5817	0	-0.00250062	0.0483961	0.0665574	0.101371
V5826	0	-0.00555181	0.0452497	0.0545506	0.0932668
V5835	0	-0.000484585	0.0370982	0.0637384	0.0965694
V5836	0	0.00266737	0.0465731	0.0652965	0.0946305
V5840	0	-0.00801668	0.0458858	0.0813879	0.101743
V5843	0	-0.00635579	0.0487238	0.0643208	0.0924258
V5847	0	0.000363223	0.0469565	0.0637129	0.0992762
V5848	0	0.00501471	0.0440844	0.0587001	0.101637
V5849	0	-0.00183182	0.0480263	0.0585015	0.165354
V5851	0	0.00275364	0.0454699	0.0610156	0.116796
V5853	0	-0.00222455	0.0437354	0.0706907	0.113759
V5855	0	0.00412666	0.0433727	0.0492478	0.0984298
V5858	0	0.00177719	0.0448548	0.05284	0.103122
V5859	0	-0.0176172	0.0574439	0.067975	0.0936984
V5866	-0.123615	0.0170547	0.0482278	0.108657	0.101044
V5869	0.413037	-0.0055984	0.042863	0.0551062	0.110628
V5879	-0.174455	0.00362574	0.0456167	0.056714	0.0925962
V5881	0	0.00522602	0.03774	0.0594245	0.107589
V5887	0	0.00467982	0.0392581	0.0746287	0.104333
V5893	0	-0.00583228	0.0408697	0.0624956	0.08924
V5894	0	0.00775433	0.0512989	0.0742723	0.097515
V5898	0	0.00713116	0.0432376	0.0537001	0.104177
V5899	0	-0.00654449	0.0421242	0.0554711	0.0952241
V5901	0	0.000193469	0.045621	0.05928	0.0890443
V5907	0	-0.0133065	0.0443166	0.0595914	0.0827754
V5910	-0.115321	-0.0270939	0.0519278	0.0690401	0.105571
V5919	0	-0.00359125	0.0539526	0.0698204	0.0910889
V5921	0	-0.0136853	0.0452374	0.0513988	0.110456
V5924	-0.0847928	-0.00831014	0.0482267	0.0584851	0.110719
V5931	0	0.00384681	0.0417429	0.0647807	0.10528
V5933	0	-0.00398594	0.0527065	0.0663114	0.123205
V5936	0	-0.00378502	0.0516911	0.0621258	0.100741
V5946	0	-0.0138353	0.0521851	0.0708459	0.0832807
V5950	0	-0.00912153	0.0463893	0.0636747	0.121603
V5952	0	-0.0170878	0.0493987	0.0684773	0.0946149
V5958	0	-0.00182936	0.049602	0.0598119	0.108409
V5961	0	-0.00205122	0.0397891	0.0769236	0.0971962
V5963	0	0.00816426	0.0461646	0.0600289	0.108592
V5966	0	-0.0053314	0.052149	0.0634058	0.119565
V5967	0	0.0131035	0.0499252	0.0656194	0.102742
V5978	0	-0.00622962	0.0483333	0.0679337	0.0925683
V5981	0	-0.00114372	0.044587	0.066511	0.0986924
V5984	0	-0.0115376	0.0416438	0.0645906	0.10116
V5986	0	0.00527527	0.0432536	0.0646828	0.107035
V5994	0	-0.00397798	0.0473444	0.0740064	0.113073
V5999	0	-0.035097	0.0550978	0.120067	0.159152
V6004	-0.199853	0.000338082	0.0484617	0.063906	0.0887423
V6018	0	-0.000113012	0.0489992	0.0723111	0.110939
V6019	0	0.00833127	0.0368974	0.0601993	0.0972522
V6022	0	-0.00459715	0.0517424	0.0589361	0.0985374
V6027	0	-0.00692004	0.0445986	0.0638249	0.103918
V6033	-0.0688973	-0.0038086	0.0378344	0.0614529	0.0944812
V6039	0	-0.00539658	0.0433643	0.0698545	0.0971952
V6040	0	-0.000994372	0.0462162	0.0533022	0.0979686
V6046	0	-0.00369485	0.0399449	0.0690082	0.098009
V6047	0	-0.00692292	0.0518589	0.0659037	0.0875471
V6050	0	0.00749568	0.038974	0.0542397	0.11384
V6052	0	-0.00125045	0.0460631	0.0627059	0.101218
V6055	0	-0.00389449	0.0442134	0.0649957	0.131912
V6057	0	0.0226636	0.0456562	0.0798102	0.104303
V6059	0	-0.0168517	0.054194	0.0787798	0.105355
V6060	0	-0.0165192	0.0392221	0.0606019	0.111942
V6062	0	-0.000295621	0.0484445	0.0674584	0.104364
V6067	0	-0.00806006	0.0425289	0.0556501	0.106599
V6068	-0.0510896	0.0132492	0.0455787	0.0784118	0.13148
V6069	0.0959594	-0.000788149	0.0385997	0.0694795	0.105896
V6082	0	-0.00855478	0.0493842	0.0597514	0.112872
V6084	0	0.00755598	0.0443273	0.0716151	0.120011
V6086	0	0.00645421	0.0410283	0.0740053	0.0946668
V6087	0	0.01539	0.0496863	0.067627	0.0992587
V6091	0	0.0162822	0.0507337	0.0664017	0.116871
V6092	0.0175417	0.00130663	0.0434099	0.0607615	0.100818
V6095	0	0.00124248	0.0437569	0.0778225	0.10981
V6097	0	-0.0044505	0.0375842	0.058974	0.100378
V6098	0	-0.000177295	0.0481432	0.0721448	0.0968548
V6101	0	0.00138817	0.0462329	0.0544271	0.101754
V6109	0	0.00513326	0.040897	0.0567058	0.113074
V6110	0	0.00537086	0.0531354	0.0615368	0.106387
V6111	0	0.00338252	0.0430312	0.0629908	0.0969828
V6113	0	0.00865232	0.0438401	0.0664543	0.108795
V6114	0	0.00406014	0.0438329	0.0490375	0.093599
V6115	0.0793087	-0.0164835	0.048823	0.0606802	0.106265
V6116	0	-0.0135012	0.0450578	0.0650447	0.095516
V6117	-0.192668	0.000589467	0.0354129	0.0588705	0.0946712
V6124	0	0.00095988	0.0468099	0.0666208	0.0994247
V6133	0	0.011196	0.0448511	0.0681286	0.0890362
V6135	0	0.000154814	0.0462457	0.0514115	0.0902819
V6138	0	-0.013775	0.0397557	0.058197	0.103721
V6156	0	-0.00346945	0.0510568	0.0808239	0.0940216
V6163	0	-0.00476456	0.0553977	0.0536706	0.100318
V6168	0	-0.00718345	0.0394368	0.0623816	0.0939274
V6175	0	-0.00821617	0.0468117	0.0606492	0.107534
V6176	0	-0.00838105	0.0461471	0.0621895	0.0901584
V6177	0	0.00261151	0.0392428	0.0562247	0.107309
V6178	0	0.00261247	0.0410727	0.0745339	0.0824067
V6180	0	0.00926183	0.0493991	0.0565525	0.0970821
V6182	0	0.0129217	0.0470222	0.0638571	0.107056
V6185	0.0101901	-0.0041316	0.0468072	0.0609184	0.11729
V6186	0	0.0306582	0.0564234	0.0748123	0.114277
V6187	0.020635	-0.00560397	0.0459292	0.050954	0.0924317
V6191	0	-0.0112532	0.0482933	0.0598171	0.10098
V6194	0	0.00847141	0.0462317	0.0644033	0.0935354
V6195	0	-0.00213228	0.0483449	0.067002	0.0963375
V6206	0	0.00676732	0.0453646	0.0668508	0.0995712
V6210	0	0.00358867	0.0461342	0.0531744	0.0943261
V6211	0	-0.00487649	0.0514394	0.0566176	0.100078
V6213	0	-0.00240858	0.0444267	0.077142	0.111959
V6215	0	-0.0144987	0.0487511	0.0743987	0.0899102
V6217	-0.0825457	-0.00164366	0.0467203	0.058799	0.109081
V6218	0	-0.00322055	0.0478413	0.0634217	0.130619
V6221	0	-0.0101862	0.045965	0.0635152	0.134713
V6222	0	-0.00322497	0.0475654	0.0603896	0.11318
V6224	0	-0.00217186	0.036925	0.0638968	0.107287
V6228	0	-0.0022959	0.0456336	0.0661859	0.0939001
V6236	0	-0.00984895	0.0500943	0.0568354	0.100119
V6239	0	0.00652846	0.0440825	0.0622234	0.0947741
V6240	0	0.0042876	0.0495473	0.0727678	0.0964179
V6242	0	-0.00591614	0.0443714	0.0725494	0.0929541
V6243	-0.017976	0.00189668	0.0473242	0.0687165	0.0816244
V6244	0	-0.00229439	0.0454124	0.0622794	0.0962999
V6245	0	0.0128743	0.039147	0.06278	0.119243
V6247	0	-0.000798514	0.0416486	0.0625658	0.10269
V6249	0	-0.00235332	0.0451147	0.0621316	0.0951001
V6250	0	-0.0049365	0.0538472	0.0585602	0.111124
V6251	0	0.00560938	0.0442657	0.058737	0.0975842
V6253	0	-0.00396703	0.0420723	0.0621739	0.10548
V6254	0	0.00745126	0.0480306	0.0997056	0.10465
V6255	0	0.00745126	0.0468019	0.0751232	0.123432
V6256	0	-0.00179455	0.04545	0.0657253	0.0980561
V6260	0	-0.0030389	0.0421938	0.0642659	0.0975149
V6261	0	0.0134029	0.0577717	0.0938827	0.120117
V6263	0.43993	-0.0130851	0.03884	0.0559937	0.103541
V6265	0	-0.00387918	0.0420945	0.06058	0.0901622
V6268	0	0.00852328	0.045457	0.0558425	0.0946135
V6272	0	0.0009652	0.040303	0.0566044	0.0951123
V6276	0	-0.00125941	0.0398951	0.0698069	0.0913698
V6299	0	-0.0156198	0.0378548	0.0682752	0.11063
V6300	0	-0.00290943	0.0455754	0.0580091	0.0969826
V6302	0	-0.00922821	0.0432155	0.0605551	0.122086
V6304	-0.18202	0.00112446	0.046907	0.0603585	0.104713
V6309	0	0.00829263	0.0555542	0.0536488	0.118139
V6310	0	-0.000630193	0.050207	0.0488367	0.100722
V6312	0	0.00789749	0.0458812	0.0554589	0.0925034
V6314	0	-0.00913202	0.0456075	0.0665565	0.105183
V6316	0	-0.00500969	0.0450806	0.061619	0.101089
V6318	0	-0.00576833	0.0436343	0.0557591	0.0911981
V6326	0	0.00134989	0.0429448	0.0781724	0.0957976
V6329	0	0.00127409	0.0423682	0.0679913	0.112491
V6332	0	-6.28342e-05	0.0490015	0.0586955	0.0929577
V6334	0	-0.00243092	0.0453843	0.0612413	0.0996467
V6336	0	-0.00467848	0.0483634	0.078357	0.0863133
V6338	0	-0.0238978	0.0479887	0.0905794	0.0943651
V6339	0	-0.00149126	0.052534	0.0531476	0.106813
V6342	0	-0.0065559	0.0449417	0.0659805	0.108365
V6343	0	0.00900167	0.0443292	0.0526893	0.103375
V6349	0	-0.00908439	0.0502743	0.0632278	0.117635
V6357	0	-0.00966783	0.0565617	0.0604429	0.116416
V6358	0	0.00347688	0.0471249	0.0641893	0.0854904
V6359	0	-0.0174886	0.0474195	0.0672369	0.0939059
V6366	-0.111101	-0.00728265	0.0519706	0.0573504	0.118544
V6372	0	0.0122427	0.0461218	0.0606334	0.0959138
V6381	0.0524449	0.00270873	0.0389827	0.0613711	0.0891227
V6382	0	-0.0107824	0.0500444	0.0552262	0.08829
V6383	0	-0.000219453	0.0476171	0.0588655	0.0878472
V6388	0	-0.000840486	0.0503619	0.0651599	0.105082
V6392	0	0.00217843	0.0475669	0.0590557	0.107898
V6393	0	0.00353473	0.0530973	0.0683445	0.0913057
V6394	0	-0.00186141	0.0461802	0.057267	0.0958544
V6395	0	0.0080532	0.0451103	0.066283	0.101997
V6398	0	-0.0090141	0.0474091	0.0730949	0.0851021
V6403	0	-0.00152457	0.0352496	0.063192	0.105051
V6405	0	-0.000821698	0.0422478	0.0521252	0.128675
V6406	0	0.00754295	0.050793	0.0786785	0.0905809
V6408	0	-0.00136026	0.0439006	0.059463	0.109949
V6412	0	-0.00514848	0.0581147	0.0615594	0.108862
V6414	0	0.00627077	0.0476961	0.0583001	0.100762
V6418	0	0.0078332	0.0436799	0.0635662	0.107098
V6419	0	0.00441055	0.0490358	0.0541304	0.0999066
V6420	0	0.00211671	0.0416894	0.07064	0.119441
V6422	0	-0.00850704	0.0472324	0.0535141	0.105436
V6423	-0.228271	0.0195354	0.0444662	0.0948975	0.119771
V6430	0.262084	-0.00855206	0.0491738	0.0699058	0.122959
V6431	0	-0.0145017	0.0406734	0.0692493	0.0971939
V6439	-0.414738	0.00121904	0.0438712	0.0559635	0.105063
V6440	0	-0.000210087	0.0427674	0.0582606	0.198564
V6451	0	-0.00891123	0.0399406	0.0534641	0.108723
V6473	0	-0.0005173	0.0480579	0.0600447	0.101764
V6476	0	0.00546639	0.0387942	0.0519759	0.109711
V6479	0	-0.00534998	0.0497312	0.0672555	0.102015
V6480	0	-0.000191001	0.0503357	0.0565865	0.0885875
V6483	-0.119618	-0.00350186	0.0403758	0.0711896	0.109533
V6485	0	-0.00813833	0.0395991	0.0652856	0.0908279
V6492	0	-0.00834097	0.0463085	0.0595673	0.115102
V6493	-0.155385	-0.001324	0.0454798	0.0591421	0.0868567
V6494	0	-0.001324	0.039779	0.0562271	0.0894159
V6495	0	-0.00375765	0.0512691	0.0627096	0.102466
V6498	0	-0.00565623	0.0409683	0.0493595	0.108886
V6500	0	0.00478122	0.0373718	0.0970111	0.0946793
V6506	0	0.01152	0.0479825	0.0648631	0.115759
V6508	0	0.01152	0.0458829	0.0639172	0.104285
V6509	0	-0.0138707	0.0462984	0.0652637	0.109096
V6514	-0.0712543	-0.00579973	0.0432213	0.0613856	0.0840687
V6516	0	0.00170224	0.0415468	0.0592808	0.100868
V6517	0	0.00170224	0.0548657	0.0600076	0.0930558
V6518	0	0.00288056	0.0452079	0.0556909	0.0951381
V6519	0	0.002121	0.045292	0.0708484	0.0919505
V6520	0	0.0022967	0.0473778	0.0648804	0.084557
V6521	0	-0.0118643	0.0505019	0.0644648	0.119361
V6525	-0.00850142	0.0108692	0.0457494	0.0663831	0.108997
V6526	0	-0.0103957	0.0422901	0.0596535	0.0894912
V6527	0	0.007222	0.0528587	0.0633499	0.104233
V6533	0	-0.00387659	0.0377439	0.0672918	0.0926029
V6534	0	-0.00162837	0.0446701	0.0531473	0.0991236
V6535	0	0.00754755	0.0435716	0.0572627	0.0924426
V6536	0	-0.0155006	0.0464695	0.0692896	0.114261
V6537	-0.19218	-0.00366569	0.0420811	0.0750388	0.081719
V6538	0	-0.00319282	0.0437793	0.0535645	0.117236
V6557	0	0.00216655	0.0464509	0.0720817	0.111503
V6559	0	0.0176213	0.0517979	0.0645415	0.105581
V6566	0	0.00196333	0.039022	0.0656505	0.114667
V6567	0	-0.0112607	0.0406525	0.0515251	0.113233
V6576	0	-0.0134114	0.0485999	0.0674557	0.124421
V6587	0	0.015262	0.043821	0.0585115	0.118296
V6589	0.00431951	0.00109796	0.0424409	0.0546042	0.148844
V6600	0	-0.0136721	0.0515406	0.0669246	0.0992338
V6601	0	-0.006461	0.0449567	0.0559445	0.106882
V6602	0	-0.00452328	0.0520415	0.0475588	0.0875095
V6603	0	-0.00428253	0.0448646	0.0711111	0.093514
V6633	-0.021473	0.00606151	0.0458493	0.0614601	0.110515
V6647	0	0.00123669	0.0411986	0.0629807	0.0892587
V6649	0	0.00234874	0.0410542	0.0613333	0.0925716
V6653	0	-0.00259854	0.043197	0.0628526	0.0990298
V6659	0	0.000272589	0.0397333	0.069083	0.120236
V6660	0	0.000992359	0.0437893	0.0631398	0.0880103
V6665	-0.0531523	-0.0174345	0.0553235	0.0774443	0.115371
V6667	-0.00176793	-0.00205664	0.0472237	0.0534602	0.0841276
V6668	0	-0.0032204	0.0401736	0.0558299	0.0863027
V6673	0	0.00230569	0.0475847	0.0632431	0.105731
V6675	0	0.00805813	0.0472909	0.0588843	0.107427
V6677	0	0.00655827	0.0460031	0.0504798	0.119454
V6679	0	0.0195487	0.0417901	0.068994	0.127541
V6685	0	0.0190038	0.0526941	0.0678221	0.116755
V6686	0	-0.0108253	0.0430266	0.0528159	0.116921
V6690	0	-0.00789721	0.0426149	0.0657436	0.0999692
V6698	0	-0.00103196	0.0415365	0.0594007	0.109644
V6719	0	0.00640989	0.0370305	0.0556431	0.0962013
V6722	0	-0.00244268	0.0544942	0.0586925	0.083706
V6725	0	0.00408267	0.0420257	0.0721214	0.0983067
V6727	0	-0.00278059	0.0382604	0.055685	0.0881361
V6730	0	-0.000294541	0.0409098	0.0609817	0.0998985
V6732	0	0.00882236	0.0488437	0.065405	0.11027
V6735	0	-0.00338509	0.0437088	0.0630203	0.13098
V6736	0	-0.00255891	0.0499145	0.0658348	0.113796
V6737	0	-0.00616002	0.0443545	0.0685781	0.100318
V6738	0	-0.00986589	0.0422641	0.0578448	0.103071
V6739	0	-0.000749997	0.0406594	0.0714923	0.101926
V6747	0	0.00286444	0.0409367	0.0626136	0.0945875
V6757	0	0.0249081	0.0541412	0.0717858	0.0965043
V6758	0.107671	-0.0119256	0.0475004	0.0557242	0.104592
V6759	-0.0970929	-0.0109611	0.0463562	0.0724887	0.109784
V6761	0	-0.01862	0.0490806	0.0599245	0.109439
V6762	0	-0.000352902	0.0434026	0.0678602	0.11697
V6766	0.0315159	-0.0215049	0.0520979	0.0610733	0.120537
V6771	-0.159782	-0.0146768	0.0453274	0.0715668	0.10791
V6772	0	0.00138563	0.0436188	0.0770384	0.095629
V6774	0	-0.00777197	0.0433445	0.0678358	0.102263
V6776	0	-0.00777197	0.0471861	0.0603634	0.094239
V6777	0	0.00972883	0.0395399	0.0664779	0.101311
V6781	0.0975003	0.00102143	0.0451192	0.0644002	0.10531
V6785	0	0.0123812	0.047128	0.0534646	0.0990085
V6796	0	0.0123812	0.0465806	0.0757216	0.0835747
V6797	0	-0.00725787	0.04665	0.066565	0.102435
V6798	0	-0.00313635	0.0484296	0.0580722	0.10847
V6806	0	0.00295173	0.0439104	0.0704965	0.0856972
V6811	0	-0.00351459	0.038978	0.0550959	0.10755
V6817	0	0.000939112	0.0322632	0.0672748	0.0980521
V6821	0	0.00119457	0.0473992	0.0608469	0.103437
[truncated: 366 more rows]

## Sheet: Summary_qtl_SW
Marker	LASSO	RR_BLUP	BL	BayesA	BayesB
V8	0	-0.000700679	0.00735067	0.00903559	0.0157729
V10	0	-0.00129859	0.00588281	0.00873139	0.0124824
V15	0	0.00120485	0.00530425	0.00799422	0.0118913
V18	0	0.00132806	0.00559773	0.00798345	0.0119133
V20	0	0.00134105	0.0059285	0.00810092	0.0132982
V21	0	-0.000512496	0.00528073	0.00827607	0.0117799
V22	0	0.000853161	0.00480906	0.00781545	0.0108927
V23	0	-0.00072201	0.00486199	0.00894688	0.0184421
V29	0	0.000390654	0.00418278	0.00866588	0.0132355
V30	0	-0.00084261	0.0053596	0.00778537	0.0134466
V34	0	1.79167e-06	0.00594395	0.00740907	0.0114395
V35	0	-0.00104591	0.00550274	0.00882057	0.0158036
V43	0	-0.000682082	0.00481693	0.00850527	0.0127689
V47	0	0.00061467	0.00530496	0.00913407	0.0126038
V48	0	-0.000283043	0.00425523	0.00706439	0.0114991
V65	0	-0.000103675	0.00577647	0.0081901	0.010434
V66	0	-6.13317e-07	0.00493517	0.0093503	0.0132018
V68	0	0.0017043	0.00517076	0.00976369	0.0124299
V69	0	0.000487544	0.00538302	0.00700308	0.0103747
V72	0	0.000182195	0.00553446	0.0073199	0.0151399
V76	0	0.0011246	0.00514449	0.00791967	0.00969396
V77	0	-1.39654e-05	0.00544143	0.00790566	0.0130397
V81	0	0.00169137	0.00455939	0.00759426	0.0115975
V82	0	0.000547326	0.00569078	0.0074997	0.01103
V84	0	0.000518837	0.00497897	0.0084541	0.013535
V85	0	0.000214256	0.004592	0.00676515	0.0137594
V87	0	0.00062808	0.00612776	0.00819852	0.0120099
V91	0	-0.000385388	0.00505308	0.00838883	0.0106219
V96	0	0.00029573	0.00540912	0.00802224	0.0118504
V98	0	0.000301179	0.00506435	0.00893749	0.0120708
V99	0	-0.000274085	0.00474318	0.00764741	0.0117597
V101	0	-0.000802794	0.00489746	0.00800037	0.0163834
V103	0	0.00107907	0.00497642	0.00743109	0.0117762
V107	0	6.4799e-05	0.00586806	0.00804676	0.0139302
V112	0	0.000821907	0.00565458	0.00819404	0.0109868
V114	0	0.000785115	0.0058707	0.00853503	0.012189
V115	0	-0.000918829	0.0054013	0.00684981	0.0142367
V116	0	0.00138384	0.00544833	0.00952353	0.0105685
V118	0	0.000232672	0.00553947	0.00765802	0.0159324
V129	0	-0.000662737	0.00491926	0.00733876	0.0130165
V136	0	-0.000124648	0.00480912	0.00718969	0.0101209
V140	0	-0.000235244	0.00571276	0.00714938	0.0134099
V142	0	0.000278202	0.00554806	0.00817748	0.0108964
V148	0	-0.000228181	0.00486414	0.00741302	0.0109653
V153	0	-0.000350405	0.00474107	0.0087693	0.0107379
V154	0	-0.00144263	0.00613892	0.00785469	0.0128052
V160	0	0.00144697	0.00611956	0.00933516	0.010781
V162	0	-0.00135705	0.00644095	0.00787896	0.0138177
V163	0	-0.000135709	0.00534867	0.00716758	0.0121944
V166	0	-0.000794412	0.00529584	0.0069858	0.0120011
V167	0	0.000937487	0.0054794	0.00730176	0.0147171
V169	0	-0.00109856	0.00553182	0.00760141	0.0122308
V170	0	0.00024369	0.00537374	0.00785684	0.0103689
V171	0	-0.000786626	0.00491361	0.00905966	0.0125341
V172	0	-0.000786626	0.00504875	0.00753311	0.0123886
V175	0	-0.0015092	0.00666624	0.00731724	0.0116052
V176	0	-0.00072594	0.00533098	0.00865827	0.0107459
V177	0	0.00031709	0.00533892	0.0083982	0.0112189
V180	0	0.000187528	0.00573901	0.00696103	0.0124259
V184	0	-0.000853973	0.00489876	0.00725745	0.0117438
V190	0	0.000178693	0.00485629	0.00832628	0.0139556
V196	0	-0.000273053	0.00607168	0.00876449	0.0104838
V199	0	0.00035714	0.00556171	0.00765979	0.0109749
V201	0	-1.87183e-05	0.0052506	0.00751753	0.012221
V206	0	-0.00126098	0.0052282	0.00830008	0.0165174
V211	-0.000728348	-0.000620241	0.00554213	0.00742507	0.0106742
V215	0	-0.000620241	0.00560025	0.00760544	0.0127521
V216	0	0.000115988	0.00537807	0.00838764	0.01284
V217	0	0.000237876	0.00539353	0.00679438	0.0110368
V220	0	6.99263e-05	0.00630046	0.00773989	0.0117408
V221	0	0.00119401	0.00583203	0.00823469	0.0110555
V223	0	-0.000191849	0.00599894	0.00745392	0.0113728
V231	0	0.000765712	0.00564731	0.00895535	0.0133261
V233	0	0.000338676	0.006437	0.00828747	0.0130473
V234	0	0.000103276	0.00538913	0.00758956	0.01148
V236	0	-0.000807509	0.0058268	0.00773922	0.0162294
V238	0	-0.000422095	0.00575828	0.00880416	0.00972197
V239	0	-0.00191272	0.00533043	0.00792006	0.0136675
V241	-0.0147677	0.000275054	0.00438137	0.00897246	0.0107016
V246	0	0.00140445	0.00532874	0.0089361	0.011666
V247	0	-0.000795923	0.0054906	0.00690634	0.0136268
V248	0	-0.000161752	0.00465059	0.00814074	0.0123539
V250	0	0.000239257	0.00623455	0.00955398	0.0117364
V251	0	-0.000931301	0.00611453	0.00945225	0.0164337
V258	0	3.07213e-05	0.00499677	0.0082468	0.0160581
V270	0	-0.00169914	0.00507108	0.0074159	0.0114541
V273	0	0.00194923	0.00623618	0.00865284	0.0120355
V276	0	0.000455655	0.00490717	0.00848037	0.0130298
V279	0	0.00137405	0.00426872	0.0081451	0.0111138
V280	0	-0.000967354	0.00565523	0.00761276	0.0119164
V287	0	0.000685721	0.00542757	0.00828327	0.0130056
V289	0	0.000179286	0.00532739	0.00792272	0.0135949
V291	0	0.000100767	0.00534028	0.0083837	0.0104158
V294	0	-0.000444109	0.00508445	0.00709509	0.0129082
V296	0	-0.000103443	0.00514814	0.00775805	0.0114802
V298	0	0.000411717	0.00511866	0.00844667	0.0107784
V299	0	0.00130092	0.00517689	0.00894157	0.0108297
V305	0	0.00122211	0.00525629	0.0109129	0.0121351
V306	0	0.00116659	0.00505916	0.00749477	0.00980376
V309	0	0.000958855	0.00554401	0.00778422	0.0115064
V319	0	9.11239e-05	0.00556197	0.00740319	0.0107007
V323	0	0.000490715	0.00566408	0.00821614	0.0139596
V324	0	-0.000465496	0.00571453	0.00880282	0.0114243
V332	0	-0.00158083	0.00626905	0.00836277	0.0116202
V339	0	0.000885413	0.00454342	0.00848904	0.00957534
V341	0	0.000488083	0.00570801	0.0080836	0.0126744
V349	0	0.000506118	0.00548119	0.00839065	0.0112339
V351	0	-0.000123168	0.00492069	0.00720926	0.0116036
V358	0	-0.000647258	0.00595933	0.00855065	0.0118134
V361	0	-0.000520678	0.00452725	0.00848927	0.0115607
V364	0	-0.00113478	0.00585155	0.0086255	0.0141061
V365	0	3.81313e-05	0.00501128	0.00744338	0.0114652
V367	0	-0.000107072	0.00571886	0.00750671	0.0108617
V375	0	0.00142967	0.00538396	0.0101987	0.0109345
V380	0	0.000159825	0.00639474	0.00874103	0.011166
V384	0	-0.00209695	0.00521139	0.0125355	0.0135051
V385	0	2.80752e-05	0.00534932	0.00776154	0.0108161
V388	0	0.000209264	0.00591415	0.00765009	0.011611
V390	0	0.000112965	0.00495792	0.00712628	0.0122593
V392	0	0.000712193	0.00488949	0.00873865	0.0120162
V402	0	0.000712193	0.00567382	0.00801873	0.0143402
V403	0	0.000716811	0.00549875	0.00887217	0.0102577
V410	0	-0.000398536	0.00505483	0.00831554	0.011642
V411	0	0.00065454	0.00567616	0.00881315	0.0101412
V416	0	0.000450133	0.0051772	0.00848348	0.0122879
V420	0	-0.000937157	0.00522408	0.00780416	0.0125028
V425	0	-0.0001561	0.00482086	0.00825565	0.0123166
V426	0	-0.000461092	0.00581029	0.00731245	0.0134866
V428	0	0.00145405	0.00559264	0.00737046	0.0112635
V444	0	-0.00100543	0.00669493	0.0080287	0.0182756
V448	0	-0.0014189	0.00557826	0.00692668	0.0105589
V450	0	0.00134156	0.0056423	0.00727483	0.010805
V453	0.0022797	0.000485738	0.00483016	0.0079176	0.0114752
V455	0	-0.000454844	0.00536632	0.00798669	0.0131886
V465	0	-0.000560615	0.00535994	0.00730269	0.0114139
V466	0	-0.0012745	0.00536232	0.00853355	0.0130247
V470	0	0.000625271	0.00573299	0.00786964	0.014377
V472	0	0.000813959	0.00412993	0.00764597	0.0102241
V481	0	-2.54373e-05	0.00500654	0.00718257	0.0124166
V484	0	-0.000475654	0.00581739	0.00859341	0.0122554
V485	0	0.000247961	0.00558434	0.00700266	0.0117283
V489	0	6.01724e-05	0.00556898	0.0074666	0.0114084
V491	0	-0.000467941	0.00516358	0.00809449	0.00932047
V496	0	-0.000915097	0.0052033	0.00800698	0.0123093
V498	0	0.000728659	0.00496409	0.00843702	0.00987991
V500	0	-0.000385739	0.00529625	0.00935497	0.0126018
V520	0	0.00251866	0.00549431	0.00979108	0.0147777
V521	0	-0.000394741	0.00572175	0.0075264	0.0120664
V526	0	-0.000643656	0.00576027	0.00760927	0.0149731
V527	0	-4.69962e-05	0.00478307	0.00713583	0.0123067
V528	0	-0.00101411	0.00548947	0.00744747	0.0138244
V529	0	-0.00187636	0.00612018	0.00790391	0.0128272
V531	0	-0.00017843	0.00632564	0.00810201	0.0113127
V533	0	-0.000396863	0.00385327	0.0077773	0.0122214
V534	0	-0.000161156	0.00492914	0.00698806	0.0114431
V541	0	0.00101274	0.00547282	0.00780688	0.0125509
V543	0	0.000253665	0.00508075	0.00690624	0.0106961
V546	0	-5.85523e-05	0.00542561	0.00865397	0.0128422
V552	0	-0.000258205	0.00612451	0.00804255	0.0143185
V557	0	-0.0009378	0.00537363	0.0087126	0.0121722
V560	0	-0.000644217	0.00577516	0.00816122	0.0107329
V561	0	0.000311334	0.00443246	0.00808411	0.0123884
V563	0	0.00110816	0.00562615	0.010382	0.0118649
V571	0	0.00110816	0.00519678	0.00819963	0.0112049
V572	0	-0.00191075	0.00611294	0.00931278	0.0121463
V574	-0.00282088	0.00112022	0.00503102	0.0106067	0.0173025
V575	0	-0.000619975	0.00520411	0.00704227	0.0199311
V577	0	0.00122303	0.00611842	0.00836339	0.0126118
V585	0	-0.000752872	0.00569732	0.00949145	0.0127087
V586	0	-0.000895952	0.00572181	0.00768684	0.0125833
V588	0	0.000200427	0.00499732	0.00749156	0.0126723
V589	0	-0.000883936	0.00592763	0.00824557	0.0136602
V595	0	-0.000371154	0.0053158	0.00916871	0.0111432
V596	0	-0.000391461	0.00526557	0.00703747	0.0117819
V599	0	-0.000144542	0.00579064	0.00896896	0.0102389
V600	0	0.000496866	0.00588126	0.00781269	0.01283
V604	0	0.000873323	0.00511844	0.00780059	0.0120181
V610	0	-0.00269479	0.00628538	0.00989912	0.0150596
V621	0	0.000855709	0.00583085	0.00880868	0.0123253
V627	0	-0.00176614	0.00590523	0.00939129	0.0138536
V630	0	0.000476339	0.00567036	0.00804211	0.0115767
V633	0	-0.00130146	0.00525591	0.00775104	0.0135761
V636	0	-0.00245173	0.00561496	0.00719227	0.0159518
V639	-0.0564342	-0.000123168	0.0060543	0.008371	0.015363
V640	0	-3.6707e-05	0.00578847	0.0074795	0.0119889
V648	0	-0.000743413	0.00561745	0.00795527	0.0119081
V649	0	2.81035e-05	0.00412129	0.00793949	0.0113285
V651	0	-0.000467366	0.0074077	0.00804423	0.0122805
V654	0	-0.000983791	0.00700188	0.00916974	0.0116172
V656	0	-0.000165426	0.00559964	0.00852208	0.0107377
V657	0	0.00158201	0.006085	0.00806303	0.0114326
V658	0	-5.84189e-05	0.00532288	0.00750362	0.0103786
V661	0	0.000296006	0.00649702	0.00836377	0.0116026
V664	0	-0.000129913	0.00632365	0.00762088	0.0116004
V665	0	0.000371899	0.00717894	0.00917884	0.0127034
V667	0	0.00277399	0.00585925	0.00796568	0.0113896
V670	0.0271401	-0.00120752	0.00558234	0.00792745	0.0123855
V671	0	-0.00144996	0.005401	0.00740327	0.0110806
V672	0	-0.000343532	0.00522864	0.00827002	0.0108234
V673	0	-0.000843181	0.00586391	0.00713428	0.0138293
V674	0	0.00106149	0.00630912	0.00807298	0.0154887
V677	0	-0.00186273	0.00534976	0.00864557	0.0129686
V689	0	-0.000182948	0.00458479	0.00786607	0.0095548
V692	0	0.00055186	0.0055756	0.00725102	0.00999775
V693	0	0.000220403	0.00631046	0.0084947	0.0108655
V698	0	0.000192669	0.00604121	0.00664014	0.015118
V699	0	-0.00093837	0.00529877	0.00738105	0.0139628
V700	0	0.000629732	0.00470922	0.00723064	0.0137036
V703	0	0.00115582	0.00548464	0.00724472	0.013136
V705	0	-0.000338909	0.0066298	0.00864497	0.0126328
V706	0	0.000329067	0.00467062	0.00862207	0.0101117
V707	0	0.000401699	0.00487265	0.00817479	0.0136751
V708	0	-0.000991714	0.00505625	0.00662731	0.0127973
V715	-0.0149952	-0.000449369	0.00424894	0.00851729	0.0106239
V717	0	0.00180646	0.0052667	0.00858385	0.016968
V719	0.0550748	-0.000538805	0.00513998	0.00810052	0.0114156
V723	0	-0.00141184	0.00495659	0.00698729	0.011362
V726	0	-0.00025131	0.00518722	0.00889684	0.011173
V727	0	0.000190218	0.00646342	0.00823639	0.0115946
V728	0	4.60397e-05	0.00578042	0.00994434	0.0124787
V729	0	9.32835e-05	0.00547512	0.006941	0.0129013
V732	0	9.32835e-05	0.00536338	0.00773436	0.00982
V733	0	-0.00153989	0.0062191	0.00771308	0.0112869
V734	0	-0.00153989	0.00651338	0.00848187	0.0131811
V735	0	0.000447311	0.00515389	0.00955156	0.0104268
V758	0	-8.10905e-05	0.00500737	0.00858439	0.0104936
V765	0	0.000710326	0.00581363	0.0083056	0.0127159
V767	0	0.00187276	0.00624314	0.00849507	0.0117376
V768	0	0.000299958	0.00590568	0.00957226	0.0121507
V770	0	0.000204744	0.00536435	0.00739061	0.011036
V778	0	0.000458908	0.00470619	0.00785249	0.0105486
V783	0	0.00127584	0.00552474	0.00772311	0.0103929
V796	0	0.000464829	0.00497586	0.00764281	0.0113756
V804	0	0.000282836	0.00424159	0.00834491	0.0137173
V810	0	0.00156145	0.00559483	0.00845093	0.0125641
V814	0	-0.000891645	0.00579714	0.00741755	0.0103919
V816	0	-0.00107943	0.00558067	0.00803228	0.0116755
V818	0	0.000278433	0.00471606	0.00754789	0.0112989
V819	0	0.000224314	0.00586075	0.00745323	0.0108801
V822	0	-9.37225e-05	0.00463181	0.00878966	0.011594
V824	0	-0.000548813	0.00612793	0.0082386	0.0117053
V826	0	-0.000456661	0.00509469	0.00776135	0.0125626
V828	0	-0.000279534	0.00494569	0.00842954	0.0131102
V829	0	-0.0011565	0.0052623	0.00864251	0.0123853
V833	0	-0.00101291	0.00540936	0.0074758	0.0128254
V837	0	-0.000199223	0.00579658	0.00801472	0.0115241
V842	0	-0.000185287	0.00521838	0.00813683	0.0125938
V845	0	-0.00136374	0.00656283	0.0076828	0.0104273
V847	0	-0.00012158	0.00477835	0.00774631	0.0102286
V849	0	0.00131443	0.00700496	0.00795456	0.0105985
V850	0	-0.000517953	0.0054424	0.00747267	0.0111562
V851	0	-0.000517953	0.00523541	0.00813718	0.0102847
V852	0	0.00109565	0.00647376	0.00819716	0.0108722
V856	0	0.0010523	0.00517671	0.00886726	0.011752
V857	0	0.000735388	0.00584663	0.00990868	0.0176332
V859	0	0.000840961	0.0049324	0.008069	0.0120211
V863	0	0.00220432	0.00521615	0.00931444	0.0123659
V871	0	0.000747849	0.00607256	0.00851774	0.0127117
V875	0	-0.000790109	0.00484214	0.00863341	0.0142382
V878	0	-0.00045774	0.00621782	0.00753136	0.0100045
V879	0	-0.000647047	0.00585398	0.00757476	0.0141537
V880	0	8.34659e-05	0.00596193	0.00758046	0.0101095
V891	0	-0.000192102	0.00461266	0.00711065	0.0109792
V894	0	0.00018963	0.00614326	0.00832387	0.0120349
V895	0	0.000527501	0.00500572	0.00823473	0.0145001
V901	0	0.000527501	0.00607955	0.00801223	0.0125786
V902	0	-0.00128885	0.00557441	0.00885367	0.0127769
V904	0	-0.000803317	0.00574634	0.00759256	0.0113568
V906	0	-0.000260093	0.00540896	0.00713009	0.0120139
V907	0	0.000811888	0.00548774	0.00952505	0.011384
V911	0	0.00104148	0.00532486	0.00818239	0.0135285
V914	0.0100515	-0.000529528	0.00550814	0.00935809	0.0119643
V918	0	-0.000782686	0.00606911	0.00738253	0.0109853
V921	0	0.000315592	0.00586484	0.00874741	0.0111468
V922	0	0.000520348	0.00531052	0.00752778	0.0121871
V924	0	0.000528741	0.00529069	0.00803174	0.0123917
V929	0	-0.000246559	0.0052393	0.00934193	0.0128143
V934	0	-0.000948929	0.00575837	0.00847181	0.0118214
V942	0	0.000660778	0.00580141	0.00855877	0.0144905
V945	0	0.000206387	0.00551506	0.00850294	0.0115854
V947	0	-0.000943871	0.00559248	0.00834389	0.0110125
V948	0	-0.00249032	0.00637652	0.0102694	0.0151762
V950	-0.00870572	0.000196155	0.0052088	0.00717727	0.0134705
V977	0	0.00148375	0.00505268	0.00705048	0.0106286
V985	0	0.00125271	0.0062679	0.00737993	0.0145408
V997	0	-0.000528087	0.0054658	0.00864369	0.0126053
V998	0	0.000776749	0.00478707	0.00761871	0.0131534
V999	0	-0.00198786	0.00536958	0.0102882	0.0127925
V1002	0	-0.00109763	0.00539035	0.00772408	0.0137813
V1004	0	-0.00171627	0.00579822	0.00877143	0.0134706
V1006	0	-0.00085809	0.00481164	0.00686934	0.0137799
V1008	0	0.000318439	0.00551942	0.00706295	0.00931091
V1010	0	0.000273037	0.00546216	0.00725899	0.0119328
V1012	0	0.00106361	0.00533671	0.00802551	0.0113686
V1016	0	9.96428e-05	0.00642987	0.00843271	0.0130316
V1019	0	0.00292492	0.00795245	0.0139208	0.0158338
V1020	0.0125681	-0.00134038	0.00534194	0.00834258	0.0144744
V1021	-0.00466996	0.000142772	0.00461816	0.00740918	0.0130423
V1025	0	0.00127022	0.00450885	0.00787995	0.0110364
V1027	0	0.00127469	0.00683863	0.00912535	0.0118398
V1028	0	-0.000848294	0.0069019	0.00733072	0.0123479
V1033	0	0.000360028	0.0057323	0.00957609	0.013481
V1038	0	-0.00168441	0.00583002	0.00784706	0.011444
V1041	-0.000640926	0.000937476	0.00644413	0.00839665	0.0115995
V1043	0	0.000627322	0.00541536	0.00842042	0.0136281
V1048	0	0.00210585	0.00551852	0.00777	0.0126439
V1054	0	-0.0024437	0.0051944	0.0090253	0.0126723
V1055	-0.015036	-5.5787e-05	0.00613537	0.00901545	0.0132446
V1060	0	0.0008896	0.00449662	0.0065789	0.011637
V1071	0	2.44314e-06	0.00585955	0.00847332	0.0126455
V1072	0	-0.000418855	0.00476979	0.00922898	0.0126288
V1073	0	-0.000872875	0.00537901	0.0101125	0.0126633
V1074	0	-5.83354e-05	0.00479266	0.00834929	0.0114918
V1075	0	0.000364153	0.00543475	0.00725939	0.0123372
V1076	0	0.00137587	0.00494964	0.00881531	0.0119676
V1079	0	0.00084468	0.00473903	0.00873066	0.0120065
V1081	0	0.000416761	0.00559626	0.00802175	0.0105503
V1084	0	0.00244801	0.00547196	0.00935396	0.0132874
V1089	0	-0.00060299	0.00546538	0.00657902	0.0138209
V1090	0	0.00188528	0.00529763	0.00838635	0.0149797
V1091	0.0247616	-0.00105789	0.00510434	0.007652	0.0130413
V1092	0	0.00172699	0.00636263	0.00736706	0.0115314
V1093	0	0.00051348	0.00511531	0.00896646	0.0119985
V1100	0	0.000473505	0.00583943	0.00742011	0.0115337
V1105	0	0.000993642	0.00608132	0.00705004	0.0131254
V1106	0	0.00164593	0.00481715	0.00659879	0.0106821
V1107	0.00379593	-0.000738286	0.0050275	0.00743645	0.0129612
V1109	0	-0.000884099	0.00549563	0.00797095	0.0115256
V1110	0	0.000256392	0.00490181	0.00753963	0.0108461
V1116	0	0.00130442	0.00588176	0.00726598	0.0126162
V1118	0.00129328	-9.93118e-05	0.00497946	0.00817048	0.010758
V1122	0	0.000657129	0.00538306	0.00813219	0.0118612
V1126	0	0.000366932	0.00496697	0.00719024	0.0127308
V1134	0	0.00058739	0.00524446	0.0077679	0.0142141
V1135	0	-5.14582e-05	0.00545786	0.00629842	0.015751
V1136	0	0.000206705	0.00517231	0.00752101	0.0103993
V1145	0	-0.00136115	0.00543357	0.008357	0.0128746
V1146	0	-0.000945091	0.00523568	0.0100541	0.0128406
V1147	0	-0.000256148	0.00530778	0.00770617	0.0117114
V1152	0	0.00105075	0.00575789	0.0101961	0.0114919
V1153	0	-0.00046945	0.00548379	0.00757892	0.0115737
V1156	0	-0.000384215	0.00584374	0.00785749	0.0123251
V1157	0	-0.000763511	0.00477087	0.00913679	0.0143078
V1159	0	-0.000432613	0.0058931	0.00679021	0.0124437
V1164	0	2.47237e-05	0.00503114	0.00816011	0.0110013
V1165	0	-0.00134559	0.00506947	0.00701792	0.0132034
V1167	0	-0.000748131	0.0057833	0.00706023	0.0168197
V1170	0	-0.000778235	0.00550289	0.00750371	0.0107466
V1176	0	6.91403e-05	0.0061996	0.00761428	0.0139043
V1177	0	-5.07273e-05	0.00521886	0.00878843	0.0128202
V1180	0	0.000586326	0.00506503	0.00810907	0.0145765
V1181	0	0.00040661	0.00620659	0.00723823	0.0114743
V1182	0	-4.55388e-05	0.00555169	0.00810316	0.0113153
V1185	0	-0.00133022	0.00638524	0.00849731	0.0113934
V1192	0	0.000211821	0.00551723	0.00803648	0.0108001
V1194	0	0.000497143	0.00516307	0.00710672	0.0130371
V1206	0	0.000172678	0.00564064	0.00747203	0.0112994
V1210	0	0.000648831	0.00546295	0.00865192	0.0155271
V1211	0	0.000575878	0.00484516	0.00864855	0.0123685
V1212	0	-7.35043e-05	0.0046826	0.00787197	0.0132007
V1214	0	-0.00064906	0.00588018	0.00809289	0.0134258
V1216	0	-0.000224655	0.00587691	0.00752969	0.0104675
V1217	0	-0.000139405	0.00553775	0.00776697	0.0144647
V1222	0	0.000468698	0.00618618	0.00739054	0.0140084
V1233	0	0.000949253	0.00567416	0.00717097	0.0119946
V1240	0	0.000188846	0.00547679	0.00975315	0.0117133
V1247	0	-0.000272363	0.00523853	0.00654222	0.0112884
V1249	0	-0.000187161	0.0046999	0.00837944	0.010806
V1251	0	-0.000378869	0.00530921	0.00820434	0.0120201
V1258	0	6.23778e-05	0.0054751	0.00862903	0.0118443
V1260	0	0.000956133	0.00548219	0.00833543	0.0126349
V1262	0	0.000257366	0.00620711	0.00779234	0.0115155
V1266	0	0.00170492	0.00500604	0.00702054	0.0103613
V1267	0	0.00151405	0.00584757	0.00799516	0.0106009
V1268	0	-0.0010046	0.00540523	0.00885033	0.0138322
V1269	0	-0.000817734	0.00542834	0.00720265	0.0124214
V1270	0	0.000558617	0.00466245	0.00768755	0.0109058
V1271	0	0.000852594	0.00558089	0.00844476	0.0102746
V1281	0	-5.79739e-05	0.00513315	0.00800881	0.0115862
V1283	0	-6.07774e-05	0.00696958	0.00808647	0.0121367
V1284	0	0.000328919	0.00576491	0.00737414	0.0114741
V1285	0	-0.000996858	0.00529036	0.00749848	0.0122996
V1286	0	0.000159217	0.00545974	0.00907358	0.0122718
V1289	0	-0.00106196	0.00518176	0.00753201	0.0114552
V1297	0	0.000544421	0.00495888	0.0081808	0.012783
V1299	0	-0.000180201	0.00493547	0.0076498	0.0126475
V1300	0	1.07046e-05	0.00524621	0.0076639	0.0138733
V1301	0	0.000673742	0.00580689	0.00885344	0.0120664
V1302	0	0.000588961	0.00590606	0.0078394	0.0109641
V1311	0	0.000134982	0.00538463	0.00714008	0.012916
V1316	0	0.000286723	0.00535837	0.00643329	0.0118295
V1317	0	-0.000619964	0.00584324	0.00811136	0.0121299
V1322	0	-0.000149317	0.00665164	0.00837393	0.0128108
V1324	0	-0.00148229	0.00454273	0.00754433	0.0127677
V1326	-0.0017478	-8.8971e-05	0.00613265	0.00755351	0.011372
V1339	0	-0.00021371	0.00575539	0.00822059	0.0111356
V1340	0	-0.000108337	0.00518186	0.00849061	0.0125853
V1343	0	0.000817889	0.00614928	0.00725959	0.0132542
V1348	0	0.000478686	0.00553997	0.00786209	0.0118673
V1355	0	-7.31981e-05	0.00525996	0.00811566	0.0136733
V1357	0	0.000490063	0.0049434	0.00726293	0.0115879
V1358	0	0.000141325	0.00548447	0.00836639	0.0135765
V1361	0	-0.000116936	0.00563247	0.00826676	0.0123072
V1363	0	-3.26884e-05	0.00561543	0.00751868	0.0113917
V1364	0	-0.000652035	0.004889	0.00816827	0.0109576
V1365	0	-0.00151737	0.00556542	0.0065925	0.0126717
V1368	0	0.000399419	0.004937	0.00738486	0.0120021
V1369	0	5.30758e-05	0.00461039	0.00723208	0.00962659
V1370	0	-0.000741984	0.00608733	0.00959194	0.0143312
V1376	0	-0.00182275	0.00669744	0.00867518	0.0121894
V1381	0	-0.00190772	0.00509321	0.00823702	0.0144172
V1382	0	-0.0011435	0.00613069	0.00837454	0.0103698
V1392	0	-0.000432221	0.0062379	0.00965967	0.0121687
V1396	0	-0.000429235	0.00498111	0.00796965	0.0132114
V1397	0	9.84971e-05	0.00685739	0.00749393	0.0121398
V1398	0	-0.00110861	0.00594785	0.00824344	0.0113362
V1399	0	-0.00156288	0.00475743	0.00846536	0.0127359
V1403	0	-0.000193371	0.00545399	0.00755832	0.00967132
V1406	0	0.000579804	0.00530395	0.00909302	0.0114042
V1408	0	0.000579804	0.00591518	0.00788669	0.0181904
V1409	0	-0.00146953	0.00502251	0.00737293	0.0119552
V1412	0	0.000275038	0.00559572	0.00808189	0.0114544
V1415	0	-0.000525323	0.00617712	0.00771044	0.0101581
V1416	0	0.000340641	0.0070182	0.0081059	0.0105411
V1419	0	0.000550369	0.00574121	0.00794637	0.0108969
V1424	0	0.00059242	0.00490464	0.00746658	0.0121951
V1428	0	0.000299049	0.00577646	0.00807573	0.011342
V1432	0	-0.000786471	0.00564336	0.00906625	0.0125685
V1435	0	-0.000736041	0.00506551	0.00730091	0.0101377
V1436	0	-0.000106412	0.00499312	0.00848132	0.0126796
V1437	0	-0.00124516	0.00591132	0.00763915	0.0141397
V1448	-0.00845591	-0.00153038	0.00567331	0.0085141	0.0128543
V1450	-0.014326	0.000130816	0.00642297	0.0091339	0.0473465
V1451	0	-0.000899352	0.00598843	0.00760154	0.0113158
V1454	0	0.000534617	0.0053268	0.00800608	0.0121508
V1468	0	0.000483725	0.00508018	0.007989	0.011031
V1472	0	4.22751e-05	0.00597092	0.0087754	0.0105351
V1474	0	0.000602682	0.00464368	0.00838563	0.0120424
V1476	0	-0.00109643	0.00508829	0.00736339	0.0110336
V1479	0	-0.000837091	0.00533714	0.0075525	0.0136246
V1487	0	-0.000554698	0.00488092	0.00881893	0.0106037
V1488	0	0.000467094	0.00535936	0.00842092	0.011891
V1489	0	-0.00106472	0.00518063	0.00870174	0.0127802
V1491	0	-0.0010429	0.00531899	0.0070232	0.0121779
V1493	0	0.00158117	0.0060868	0.00879719	0.0132933
V1494	0	-0.000785338	0.0050831	0.00922721	0.012016
V1497	0	0.00033463	0.00503093	0.00795399	0.0132049
V1498	0	0.000453969	0.00558034	0.00860015	0.0109399
V1500	0	0.000297431	0.00530117	0.00802197	0.0126527
V1504	0	6.70092e-05	0.00500475	0.00785263	0.0150365
V1510	0	-0.00038231	0.00571256	0.00767458	0.0106538
V1512	0	0.000233234	0.00485686	0.00747018	0.0147331
V1522	0	0.000422817	0.00527335	0.00830871	0.0112161
V1526	0	-0.00109614	0.00533663	0.00817535	0.0166637
V1527	0	0.000596164	0.00553249	0.00983434	0.0118405
V1540	0	-0.000311704	0.00554887	0.00941911	0.0110993
V1542	0	-0.00113461	0.005648	0.00726813	0.014538
V1552	0	0.0039446	0.00718716	0.0107297	0.0206171
V1553	0.0328722	-0.00132978	0.00529416	0.00891454	0.0127162
V1554	0	0.00123317	0.00482435	0.00870682	0.0107119
V1555	0	0.000157055	0.00497482	0.00733655	0.0106905
V1558	0	0.00194187	0.00561084	0.00994721	0.0127465
V1560	0	0.00042463	0.00550913	0.00792479	0.0102761
V1563	0	-0.000109481	0.00526127	0.00761965	0.0122997
V1566	0	0.00137554	0.00615232	0.00904051	0.011538
V1569	0	-0.000488982	0.00529095	0.00791202	0.0118131
V1570	0	0.00118026	0.00612157	0.00722183	0.012397
V1573	0	-0.000259626	0.00472579	0.00840791	0.0113487
V1575	0	-6.99408e-05	0.00577587	0.00878078	0.0104772
V1578	0	-0.00144744	0.00579376	0.00870313	0.0135858
V1581	0	-0.000464002	0.00550091	0.0075833	0.0107571
V1585	0	-0.00180399	0.00564999	0.00817407	0.0120606
V1586	0	-0.00245156	0.00622044	0.00866406	0.0146757
V1589	-0.00889237	-0.00023137	0.00568414	0.00803026	0.0128702
V1596	0	-0.000612966	0.00474627	0.00878194	0.0128567
V1598	0	-0.000349655	0.00482427	0.00782534	0.0145993
V1601	0	-0.000153123	0.00484629	0.00768301	0.0112556
V1602	0	0.000488306	0.00451607	0.00827128	0.0119414
V1607	0	0.00125183	0.00546528	0.00812113	0.0115197
V1612	0	0.000346346	0.00554529	0.00796034	0.0138148
V1614	0	0.000364036	0.00511475	0.00751588	0.0123508
V1615	0	0.000404778	0.0053237	0.00749727	0.0123726
V1620	0	0.000571361	0.00581336	0.00872061	0.0127526
V1621	0	0.00139222	0.00573096	0.0107909	0.011593
V1623	0.00588508	-0.00107417	0.00469067	0.00828416	0.0101772
V1625	0	0.0015322	0.00539141	0.00985871	0.0113931
V1626	0	0.00081336	0.00528363	0.00750387	0.0104802
V1627	0	-0.000318601	0.00491519	0.0067811	0.0116598
V1630	0	0.000385395	0.00519858	0.0075193	0.011146
V1632	0	0.000385395	0.00522818	0.00738707	0.013641
V1633	0	-0.00139795	0.00519499	0.00864318	0.0123771
V1638	-0.00699988	-0.000623159	0.00529457	0.00766103	0.0114873
V1639	0	0.000269694	0.00565999	0.00718402	0.0116827
V1655	0	-0.000568524	0.0046604	0.00767958	0.0125145
V1657	0	-0.000362909	0.00493228	0.0076956	0.010489
V1658	0	-0.00126761	0.00623988	0.00822944	0.0109847
V1662	0	-0.00121194	0.00493928	0.00797715	0.0124511
V1663	0	0.000947873	0.00554079	0.00801548	0.012378
V1664	0	-0.00110512	0.00636474	0.0108933	0.0121516
V1667	0	-4.71509e-06	0.0060728	0.00729891	0.0152329
V1671	0	3.93423e-06	0.00423668	0.00791747	0.0138514
V1672	0	-0.000252672	0.00571279	0.00839284	0.0150852
V1683	0	0.000252228	0.00564884	0.00750539	0.0120879
V1690	0	0.000926426	0.0057283	0.00840924	0.0136131
V1693	0	0.000385881	0.00484675	0.00706808	0.0126054
V1694	0	0.000524272	0.00422565	0.0078205	0.0131537
V1699	0	-4.24021e-05	0.00539392	0.00936213	0.010063
V1700	0	0.000368334	0.00652679	0.00711452	0.0108314
V1704	0	6.35343e-05	0.00511356	0.0105736	0.0140925
V1705	0	0.00128351	0.00597763	0.00775977	0.0119448
V1706	0	-0.000259778	0.00438778	0.00762522	0.0106083
V1707	0	0.000428248	0.0048738	0.00834421	0.0123335
V1709	0	0.000106963	0.00506845	0.00782959	0.00974678
V1714	0	0.000468445	0.00558481	0.0089113	0.0120946
V1715	0	0.00181014	0.00587819	0.0109596	0.0149891
V1720	0	0.00188042	0.00556594	0.0109746	0.0123428
V1721	0.0415605	0.000426576	0.00552317	0.00718683	0.0109429
V1724	0	0.000832298	0.00502805	0.00698535	0.0104179
V1733	0	-0.000257205	0.00506717	0.00860827	0.0121789
V1737	0	0.000945705	0.00643838	0.00932182	0.00945315
V1738	0	-0.00114495	0.00554969	0.00749576	0.0141889
V1743	0	4.5851e-06	0.0057877	0.00881413	0.0124213
V1750	0	-0.000420099	0.00585834	0.0108496	0.0132904
V1751	0	0.00136086	0.0053788	0.00858757	0.0132909
V1759	0	0.000703592	0.00617157	0.00743506	0.0124192
V1763	0	0.00190906	0.00506408	0.00787346	0.0131698
V1764	0.00563645	0.000359419	0.00522259	0.00798807	0.011001
V1765	0	0.00194775	0.00633769	0.0094603	0.0130411
V1767	0.016295	0.000985875	0.0053578	0.00816612	0.0115468
V1771	0	-0.000238738	0.00505019	0.00745479	0.0114869
V1773	0	-7.60728e-05	0.00564253	0.00836126	0.0117553
V1777	0	-0.00134171	0.00580701	0.00891105	0.0124127
V1780	0	-0.000427046	0.00508685	0.00838383	0.00908778
V1781	0	0.000555441	0.00473739	0.00817697	0.0120208
V1791	0	-0.00215998	0.00542123	0.00910902	0.0127329
V1795	0	-0.000872514	0.00483695	0.00867761	0.01248
V1797	0	0.000740427	0.00529849	0.00708784	0.00985806
V1799	0	-0.0005054	0.00521408	0.0102826	0.0139098
V1805	0	0.00119984	0.00516517	0.00752743	0.011679
V1819	0	-4.0608e-05	0.00575032	0.00903517	0.0113739
V1820	0	0.000293407	0.00598741	0.00794741	0.0117934
V1824	0	0.000501434	0.00487192	0.00769931	0.0120318
V1827	0	0.000247072	0.00567621	0.0108253	0.0106765
V1829	0	2.47829e-06	0.00563804	0.00737085	0.0131933
V1831	0	-0.00165901	0.00529276	0.00732777	0.0143493
V1840	0	-0.00201013	0.00574279	0.0083707	0.0119564
V1842	0	-0.00067734	0.00508394	0.00767927	0.0143253
V1845	0	0.000139653	0.00486736	0.00752246	0.0109109
V1852	0	-0.000241134	0.00554487	0.00758275	0.0113277
V1856	0	-0.00136179	0.00535693	0.00797211	0.0111539
V1857	0	0.00114672	0.00599164	0.00854006	0.0133121
V1858	0	0.000170917	0.00534416	0.00848314	0.0115741
V1859	0	0.000561275	0.00484323	0.00796665	0.0126882
V1860	0	-0.000185077	0.00474307	0.00840367	0.0119687
V1864	0	0.00114558	0.00572032	0.00858818	0.0113011
V1868	0	0.000277275	0.00486955	0.00722157	0.0118998
V1869	0	0.000614532	0.00491516	0.00913493	0.0123737
V1871	0	0.0002062	0.00564799	0.00737503	0.0118353
V1873	0	0.000948754	0.00485483	0.00751377	0.0107174
V1883	0	0.000849215	0.00587442	0.00776271	0.0112473
V1891	0	-0.000814127	0.00487128	0.00894267	0.0120738
V1894	0	0.00080445	0.00541192	0.00841486	0.0123031
V1895	0	-0.000814127	0.00554603	0.0092314	0.0121715
V1897	0	0.000651142	0.00514793	0.00818274	0.0101439
V1900	0	0.000551079	0.00563094	0.00896342	0.00995531
V1901	0	0.00159368	0.00554743	0.00867806	0.0140123
V1904	0	-0.000186101	0.00509162	0.00782108	0.0122817
V1906	0	-0.000676323	0.00572142	0.00855679	0.0121171
V1908	0	0.000304185	0.00585952	0.00692212	0.0100979
V1909	0	0.000406802	0.0057755	0.00700313	0.011281
V1913	0	0.00057776	0.00531034	0.00760983	0.00995892
V1914	0	-0.000963957	0.00467151	0.00986684	0.0109364
V1916	0	0.00101025	0.0051156	0.00889154	0.0110863
V1919	0	-7.28109e-05	0.00602497	0.00888493	0.0109708
V1921	0	-8.35075e-05	0.00546606	0.0100501	0.0124865
V1922	0	0.000717689	0.00593063	0.00687552	0.0127142
V1934	0	-3.67936e-05	0.00477972	0.00814146	0.0120196
V1943	0	-0.000268683	0.00454412	0.00803321	0.0103274
V1950	0	-0.00187598	0.00520061	0.00780393	0.0129184
V1957	-0.00411686	-2.01026e-05	0.00563365	0.00772392	0.0109407
V1962	0	-1.83309e-05	0.0050021	0.00834058	0.0104935
V1964	0	0.0005096	0.00537875	0.00952108	0.0139137
V1972	0	0.000551645	0.00566489	0.00820988	0.0111753
V1974	0	-3.61806e-05	0.00620511	0.00862134	0.0143696
V1979	0	-0.000867553	0.00599729	0.0101872	0.0123928
V1980	0	0.000377454	0.00515297	0.00808044	0.0107999
V1987	0	-0.00144848	0.00511312	0.00777083	0.0111768
V1990	0	0.00117405	0.00595496	0.00816643	0.0122534
V1993	0	-1.79399e-05	0.00584612	0.00792742	0.0118682
V1997	0	0.000552595	0.00508194	0.00893311	0.0116888
V2006	0	-0.00235773	0.00629711	0.00865718	0.0116284
V2007	0	-0.0010653	0.00595478	0.00999868	0.014033
V2013	0	-0.00185436	0.0053205	0.00741936	0.012644
V2020	-0.0115079	-0.000722713	0.00512269	0.00726082	0.0125319
V2021	0	-0.000864344	0.00622295	0.00777219	0.0124078
V2030	0	-0.00066295	0.00504363	0.00748136	0.013426
V2033	0	0.000228561	0.00650285	0.00832439	0.0117848
V2036	0	0.000196255	0.00568942	0.00673429	0.0108326
V2037	0	0.0013411	0.00588835	0.0082965	0.0112609
V2042	0	-8.81833e-05	0.00585779	0.00812002	0.0100078
V2048	0	-0.000676946	0.0058148	0.00819035	0.0111321
V2055	0	0.000191711	0.00551793	0.00811781	0.0111946
V2057	0	-0.000752218	0.00552919	0.00869331	0.0119206
V2058	0	-0.000443323	0.00568603	0.00804213	0.011831
V2060	0	-0.000262295	0.0056462	0.00834064	0.0130974
V2064	0	-0.00101865	0.00502477	0.00776282	0.013804
V2065	0	-0.000293375	0.00576584	0.00857727	0.0123945
V2067	0	-0.000321695	0.0058251	0.00765272	0.0126493
V2069	0	0.000564609	0.00580226	0.00770314	0.0155865
V2071	0	-7.55194e-05	0.00554019	0.00769954	0.0111733
V2084	0	-0.00102923	0.00484651	0.00832396	0.00913184
V2088	0	0.000350511	0.0052053	0.00827638	0.0127792
V2099	0	0.00134263	0.00536574	0.00962293	0.0113192
V2102	0	-0.000397694	0.00546673	0.00699345	0.0112058
V2103	0	0.000415849	0.00509933	0.00720971	0.0134931
V2104	0	-2.61014e-05	0.0047883	0.00792973	0.0103446
V2109	0	-0.000782671	0.00499936	0.00760472	0.0129449
V2111	0	0.000351889	0.00525475	0.00766652	0.012637
V2114	0	-0.00132636	0.00578327	0.00792592	0.0102485
V2116	0	0.000321522	0.00627313	0.00738662	0.0138054
V2119	0	-0.000196064	0.00425877	0.0100215	0.0183859
V2122	0	-0.000233884	0.00505435	0.00725669	0.010704
V2126	0	-0.00211623	0.00428738	0.0087363	0.0123919
V2131	0	0.00193622	0.00484267	0.0079268	0.013597
V2135	0	0.00051404	0.00643554	0.0102531	0.0126953
V2136	0	-0.000639371	0.00536899	0.00729017	0.0106295
V2138	0	0.00049876	0.00531104	0.00849515	0.0105537
V2140	0	0.000544308	0.00441858	0.0077851	0.0123174
V2143	0	0.000155257	0.00490858	0.00761626	0.0133909
V2145	0	0.000768037	0.00474754	0.00865994	0.0125677
V2149	0	0.00110873	0.00469003	0.00718203	0.0106913
V2152	0	0.000800886	0.00569436	0.00864757	0.0116796
V2153	0	-0.000759848	0.00522886	0.00828489	0.0114273
V2156	0	-0.00125517	0.00590381	0.00809443	0.0118188
V2157	0	0.000639888	0.00449675	0.00796577	0.0171403
V2161	0	-0.0022539	0.00484269	0.00792827	0.0110675
V2162	0	0.00104324	0.0058725	0.00752036	0.0120112
V2171	0	-8.58416e-05	0.00568573	0.0074396	0.01189
V2172	0	-0.000949695	0.00524693	0.00826388	0.011783
V2176	0	0.000603036	0.00579867	0.00872009	0.0138558
V2177	0	-0.000593158	0.00438185	0.00748826	0.0113564
V2179	0	0.000351092	0.00507399	0.00814095	0.0109238
V2183	0	-0.00104967	0.00457964	0.00790671	0.0115187
V2184	0	0.000595444	0.00519253	0.00855634	0.013302
V2189	0	-3.12686e-05	0.00612324	0.00974345	0.0121344
V2191	0	-3.43499e-05	0.00512353	0.00776354	0.0134327
V2194	0	0.000850181	0.00454018	0.00880527	0.0139043
V2196	0	0.000802527	0.00531575	0.0072985	0.0103514
V2197	0	-0.00136688	0.00630965	0.00582943	0.0116127
V2201	0	-0.000527474	0.00495053	0.00712611	0.0113612
V2203	0	-0.000781854	0.00555215	0.00880087	0.0111014
V2204	0	0.000219574	0.00532344	0.0080134	0.0118184
V2207	0	0.000429065	0.00528378	0.0070696	0.011829
V2208	0	0.000242423	0.0051599	0.00843871	0.0109822
V2211	0	0.0010654	0.0053541	0.011303	0.0101103
V2215	0	0.000395293	0.00555237	0.0082066	0.01334
V2217	0	-0.00176291	0.00522651	0.00754692	0.0131393
V2219	-0.00158948	0.000131903	0.00561121	0.00721425	0.0114885
V2221	0	-3.89514e-05	0.00511546	0.00753505	0.0117296
V2222	0	0.000631015	0.00523943	0.0068531	0.00942898
V2226	0	-0.00283996	0.00497002	0.00846407	0.0153623
V2231	0	0.000327335	0.0061022	0.00769578	0.0109621
V2234	0	0.000153517	0.00526664	0.00877513	0.0128413
V2241	0	-0.000221277	0.00569864	0.00709285	0.0120207
V2243	0	0.00209144	0.00677356	0.0111335	0.0129459
V2244	0.00723226	7.88736e-05	0.00582984	0.00733422	0.0117901
V2246	0	0.000589269	0.00549002	0.00824681	0.0116115
V2254	0	-0.000424233	0.00621007	0.00756778	0.0129357
V2256	0	-0.00031177	0.00505346	0.00841224	0.0122383
V2258	0	0.000582362	0.00518309	0.00890429	0.0107695
V2262	0	0.000616344	0.00582096	0.00738362	0.0130357
V2263	0	0.000585841	0.0060489	0.00761229	0.0113699
V2265	0	-0.000604382	0.00457894	0.00815579	0.0106185
V2270	0	0.00140659	0.00516658	0.00749811	0.0140111
V2273	0	0.00122353	0.0051353	0.00771677	0.0169639
V2278	0.00345114	7.1758e-06	0.00577536	0.00894171	0.0100639
V2281	0	6.8491e-06	0.00568643	0.00753028	0.0134072
V2282	0	2.81083e-05	0.00449128	0.00862782	0.0126963
V2298	0	8.91675e-05	0.00547643	0.00817141	0.0144243
V2300	0	-0.00176366	0.00617456	0.00671898	0.0123075
V2307	0	-0.00228371	0.00575541	0.00675792	0.0106715
V2309	0	-0.00120005	0.00550144	0.00749948	0.0119476
V2323	0	0.00104191	0.00504146	0.00809035	0.0122318
V2324	0	0.000967187	0.00495106	0.00711833	0.0141598
V2332	0	9.42758e-05	0.00478099	0.00754331	0.0110611
V2335	0	0.000723222	0.00579607	0.00915579	0.0123842
V2343	0	0.000208155	0.00535143	0.00764075	0.0111744
V2347	0	0.000787322	0.00525727	0.00718556	0.0109481
V2349	0	0.000787322	0.00507473	0.0078678	0.0115723
V2350	0	0.000739773	0.0058855	0.00726738	0.0113502
V2360	0	0.000751914	0.00650954	0.00789107	0.0136809
V2361	0	-0.00234755	0.00599799	0.00804133	0.0145563
V2368	-0.0130186	2.61592e-05	0.00507255	0.00731279	0.0122038
V2375	0	-0.000869975	0.00557268	0.00726224	0.0123287
V2378	0	0.000479917	0.00518596	0.00856747	0.0113716
V2383	0	-0.0011105	0.00531891	0.00991461	0.0118351
V2386	0	-0.00045872	0.00486342	0.00776889	0.0106333
V2389	0	0.000837548	0.00552656	0.00677869	0.0118777
V2390	0	0.00241251	0.00597945	0.0115923	0.0119897
V2400	0.00545459	0.000313925	0.00495682	0.00817122	0.0133339
V2401	0	-0.000897782	0.00581676	0.00795081	0.0118309
V2407	0	-0.000718349	0.00509648	0.00962435	0.01139
V2415	0	-0.000306372	0.00579165	0.00938718	0.0125683
V2419	0	-5.35043e-05	0.00554012	0.00796053	0.0131172
V2424	0	4.49569e-05	0.00579847	0.00763812	0.010379
V2425	0	0.0013381	0.00586157	0.00877821	0.0114019
V2427	0	0.000309715	0.00485415	0.00801174	0.0128705
V2429	0	0.000748688	0.00525361	0.0091764	0.0122789
V2430	0	0.00137903	0.00512644	0.00997956	0.01321
V2431	0	-0.000430564	0.00587393	0.00736717	0.0114117
V2432	0	0.00164695	0.00589253	0.00814944	0.0118386
V2433	0	7.47639e-05	0.00515442	0.00747268	0.0114469
V2436	0	4.40488e-05	0.00493119	0.00804115	0.00955499
V2437	0	-0.000200107	0.00491358	0.00719379	0.0135164
V2438	0	-0.000215075	0.00510559	0.00739274	0.0111138
V2443	0	0.000162042	0.00518895	0.00860854	0.011522
V2449	0	-0.000179971	0.00527688	0.00844041	0.0120383
V2450	0	0.000887797	0.00601298	0.00707191	0.012739
V2455	0	0.000902974	0.00522601	0.00820864	0.0121703
V2456	0	0.00120428	0.00497506	0.00739149	0.0117249
V2461	0	0.00229522	0.00568113	0.0103978	0.0114136
V2463	0	0.000474353	0.00557254	0.00750992	0.0131387
V2473	0	-0.000502152	0.0046692	0.00783988	0.0111288
V2483	0	-0.000834628	0.00473645	0.00756549	0.0125327
V2484	0	0.00102693	0.00620869	0.00869257	0.0115767
V2486	0	-0.000338441	0.00506652	0.0074062	0.0110012
V2494	0	0.00091752	0.00587967	0.0077688	0.0119172
V2498	0	0.000461868	0.0057771	0.00735575	0.0138807
V2504	0	0.00128658	0.00482968	0.00717517	0.0127307
V2505	0	-0.00208995	0.00625653	0.00900265	0.0142433
V2514	-0.00452497	-0.000468662	0.00558419	0.00773005	0.0118489
V2517	0	0.000398719	0.00604657	0.00952264	0.0126051
V2521	0	-0.000175083	0.00550287	0.00751448	0.0110125
V2523	0	0.00116232	0.00530421	0.00708211	0.0108885
V2524	0	0.000612753	0.00565911	0.00941326	0.012048
V2525	0	-0.000355899	0.00497779	0.0100633	0.0138237
V2527	0	0.000282682	0.00575721	0.00800079	0.0123236
V2532	0	0.000280077	0.005866	0.00761559	0.0101061
V2533	0	6.86125e-05	0.00455651	0.007601	0.0140434
V2536	0	0.000368385	0.0046461	0.0069103	0.012612
V2537	0	0.000368385	0.00608971	0.00788601	0.0113863
V2538	0	-0.00043909	0.00524353	0.00817382	0.0117996
V2539	0	-0.000292182	0.0045226	0.00810979	0.0122119
V2542	0	0.000373655	0.00624907	0.00814595	0.0111168
V2543	0	0.00137514	0.00461259	0.00848806	0.011193
V2544	0	-0.00127903	0.00589788	0.00895067	0.0125326
V2546	0	0.000338363	0.00556683	0.0078336	0.0127618
V2548	0	-0.000944608	0.00525919	0.00784601	0.013834
V2552	0	0.000226228	0.00508098	0.00721522	0.0179664
V2555	0	0.000120935	0.00548144	0.00871807	0.0116989
V2556	0	-0.000346696	0.00542365	0.00831824	0.0124433
V2557	0	-0.000388289	0.00675449	0.00716402	0.0137379
V2559	0	-0.000411887	0.00499925	0.0069253	0.0121365
V2560	0	-0.000295995	0.00521685	0.00814864	0.0118295
V2563	0	-0.00224787	0.00553865	0.0078585	0.0105329
V2566	0	-3.83332e-05	0.00472947	0.0077512	0.0129382
V2568	0	0.000254188	0.00593522	0.00924963	0.0106845
V2570	0	0.000218777	0.00593742	0.00625171	0.0117544
V2588	0	0.000239479	0.00486351	0.0072682	0.0134612
V2591	0	-0.000416186	0.0056547	0.00960083	0.0125128
V2592	0	-0.00201652	0.00582677	0.00795943	0.0137799
V2598	0	-0.000902723	0.0050585	0.00857066	0.00974736
V2600	0	3.52841e-05	0.00509742	0.00799533	0.0130101
V2603	0	8.07327e-05	0.00581113	0.00731018	0.0126227
V2604	0	0.000279631	0.00641319	0.0084082	0.0118129
V2608	0	-0.000352281	0.00528951	0.00738963	0.0110272
V2609	0	0.000436885	0.00544529	0.00771638	0.0112853
V2611	0	-0.000853639	0.00552774	0.00777756	0.0109617
V2617	0	0.000504375	0.00573415	0.00786455	0.0124323
V2618	0	-0.000483881	0.00554979	0.00812429	0.0116076
V2623	0	0.00184503	0.00538445	0.00775192	0.0125313
V2627	0.0298708	-0.000745519	0.00541716	0.00696062	0.0114871
V2632	0	0.000503442	0.00518989	0.00770564	0.0127854
V2633	0	-0.000805339	0.00672409	0.00947183	0.0116965
V2641	0	0.000546178	0.00492228	0.00814168	0.0110065
V2648	0	0.000977971	0.00603498	0.0106257	0.0123737
V2652	0	0.000402207	0.00514365	0.010257	0.0127088
V2653	0	-0.00153661	0.00479886	0.00707645	0.0126399
V2658	0	0.00157921	0.00601287	0.00929039	0.011364
V2661	0	-0.00111274	0.00529606	0.00918943	0.0129809
V2662	0	-0.000654251	0.00582856	0.00863729	0.011633
V2664	0	0.000766825	0.00522978	0.00815771	0.0121208
V2667	0	0.000832786	0.00475254	0.00813266	0.0114241
V2670	0	0.000838406	0.00508549	0.00780958	0.0119995
V2671	0	-0.000622397	0.0055962	0.00743049	0.0140529
V2672	0	0.000924739	0.00589334	0.0086418	0.0100359
V2673	0	0.000466486	0.00510693	0.00942063	0.013424
V2677	0	9.24057e-05	0.00497359	0.00881687	0.0116409
V2681	0	-0.00146672	0.00574143	0.00791775	0.010947
V2685	0	-0.00118329	0.00550759	0.00864502	0.0129043
V2686	-0.00643179	-0.000243087	0.00582608	0.0082286	0.0115003
V2689	0	-0.000318612	0.00473699	0.00772847	0.0136087
V2694	0	-0.000636155	0.00498415	0.00796702	0.0102994
V2710	0	-0.000445795	0.00542376	0.00848394	0.0137897
V2712	0	-0.000679874	0.00521101	0.00950589	0.0117703
V2724	0	0.000934622	0.00721188	0.00866162	0.0116632
V2739	0	0.000183707	0.00600758	0.00816482	0.0113344
V2740	0	8.16508e-05	0.0054778	0.00816814	0.0127908
V2741	0	-0.000581524	0.0056185	0.00685728	0.0105932
V2742	0	3.22452e-05	0.00474172	0.00742418	0.00972877
V2748	0	-0.000523059	0.00531913	0.00935151	0.012441
V2751	0	0.000490232	0.00542696	0.00737576	0.0116242
V2754	0	0.000490232	0.00506468	0.00747188	0.0127671
V2755	0	6.56439e-05	0.00559537	0.00650133	0.0118317
V2758	0	-0.000403771	0.00589635	0.0093131	0.01203
V2762	0	-0.000375781	0.0051875	0.00865861	0.0117534
V2763	0	0.000138614	0.00522119	0.0074045	0.0134308
V2766	0	-0.000426849	0.00472357	0.00861434	0.0139904
V2768	0	0.000514512	0.00614246	0.00738232	0.0128038
V2774	0	0.000404121	0.00560273	0.00784867	0.012263
V2775	0	0.00066158	0.00573423	0.00827726	0.0111595
V2776	0	0.00109118	0.00578881	0.00921526	0.0110906
V2779	0	-0.000594032	0.00507463	0.00740596	0.0120404
V2780	0	-0.000752952	0.00520844	0.00633496	0.0115196
V2783	0	-0.000749283	0.00552892	0.00778911	0.0099667
V2784	0	0.000927953	0.00547145	0.00755085	0.0119744
V2787	0	0.00147212	0.00559287	0.0082076	0.0140324
V2788	0.0113303	-0.001155	0.00559341	0.00950157	0.0117147
V2789	0	0.000108898	0.00627795	0.00811509	0.0100904
V2791	0	0.00213761	0.00551961	0.00936569	0.0125036
V2792	0.0449702	-0.0013364	0.00487608	0.00771213	0.0129526
V2793	0	4.6213e-05	0.00587792	0.00802637	0.0121124
V2811	0	5.24097e-05	0.00503527	0.00868912	0.0118624
V2815	0	-0.00086838	0.00638962	0.00896753	0.0137863
V2823	0	0.000816063	0.00549921	0.00726549	0.0116232
V2838	0	0.000165582	0.00498592	0.00722525	0.0132159
V2840	0	0.000503343	0.00543858	0.00749782	0.0124664
V2841	0	-0.000694526	0.00569483	0.00933864	0.0127216
V2843	0	0.000580507	0.0052322	0.00804003	0.0119186
V2847	0	-0.00104377	0.00513194	0.0070918	0.0114708
V2848	0	-0.00126871	0.0054649	0.00705997	0.0101116
V2851	0	-0.000576987	0.00529504	0.00946597	0.0139673
V2858	0	-0.00135774	0.00552025	0.00840661	0.0114797
V2861	0	-0.0015059	0.00545904	0.00815898	0.0125622
V2862	0	-0.000258665	0.00570034	0.00893337	0.0104384
V2874	0	0.00106837	0.00485064	0.0076016	0.0188395
V2876	0	-0.00137333	0.00570501	0.00891565	0.0118473
V2882	0	2.15799e-05	0.00457197	0.00862021	0.0138509
V2886	0	2.15799e-05	0.00483657	0.00778524	0.0113091
V2887	0	0.000911878	0.00486351	0.00761988	0.0132306
V2891	0	0.000300904	0.00490532	0.00987951	0.0123723
V2897	0	0.000293871	0.004903	0.00779488	0.0110455
V2899	0	-0.000716745	0.00541987	0.00824627	0.0121421
V2900	0	-0.000669579	0.00535234	0.00851737	0.0115808
V2902	0	-0.000128343	0.00570465	0.00812136	0.010361
V2907	0	0.00100859	0.00522649	0.00831522	0.0123212
V2910	0	0.000627978	0.0049386	0.00722652	0.010836
V2913	0	-0.00158593	0.00540286	0.00854557	0.0119378
V2914	0	-0.000290087	0.00532807	0.00769393	0.011289
V2918	0	0.00038816	0.00458001	0.00748667	0.0108858
V2922	0	0.00038816	0.00508277	0.0088346	0.0129326
V2925	0	0.00038816	0.00667253	0.00977057	0.0129436
V2926	0	0.00038816	0.00537924	0.00725211	0.0107902
V2927	0	0.00022413	0.00523593	0.00865253	0.0106117
V2928	0	0.00038816	0.00585404	0.00899328	0.0119764
V2929	0	0.00038816	0.00532115	0.00872411	0.0129921
V2930	0	-0.000242334	0.00539391	0.00737322	0.0124468
V2934	0	-0.000608171	0.00507114	0.00763329	0.0109819
V2939	0	-0.00014594	0.00601656	0.00790854	0.0114287
V2940	0	-0.000162079	0.00578522	0.00770932	0.010702
V2942	0	-0.00124409	0.00619883	0.0074711	0.0147308
V2947	0	-0.000499337	0.00543299	0.0104346	0.0108434
V2954	0	0.000549402	0.00633984	0.00734116	0.0109536
V2955	0	0.000176917	0.00572638	0.0074354	0.0126983
V2959	0	0.00015067	0.00545086	0.00716834	0.011449
V2960	0	-0.000277944	0.00546339	0.00836931	0.00951159
V2961	0	-0.000741058	0.00443143	0.00763423	0.0114331
V2962	0	0.000119829	0.00535943	0.00676341	0.0118539
V2966	0	-0.00021249	0.00585942	0.00840108	0.014296
V2967	0	0.000838414	0.00501607	0.00717746	0.0134077
V2968	0	1.67676e-05	0.00585769	0.00622411	0.0102293
V2969	0	0.000456411	0.00508608	0.00852666	0.0160866
V2970	0	0.000211308	0.00508378	0.00777797	0.0121095
V2974	0	-0.000336044	0.00532099	0.00812303	0.0136872
V2975	0	-4.69746e-05	0.00558672	0.00864471	0.0131432
V2979	0	-0.00179586	0.00558213	0.00770143	0.0195898
V2986	-0.0520594	-4.7657e-05	0.00573717	0.00815115	0.0108032
V2987	0	-0.000250687	0.00492712	0.0068664	0.0116649
V2992	0	0.000419599	0.00606194	0.00738671	0.0115601
V2993	0	-0.000685764	0.00612138	0.00716295	0.0129576
V2994	0	0.000100622	0.00500442	0.00960979	0.0122561
V2996	0	0.000462937	0.00516728	0.00764136	0.0112952
V2997	0	0.000222438	0.00593179	0.00706693	0.0103745
V2998	0	0.00171516	0.00589581	0.00898225	0.0134581
V2999	0	-0.00060132	0.00472621	0.00623439	0.0133993
V3002	0	-0.00150453	0.00606596	0.00865802	0.0154904
V3003	-0.0306503	0.00153565	0.00580559	0.00669815	0.013831
V3004	0	-7.09836e-05	0.00610598	0.00758966	0.0122964
V3006	0	0.00018426	0.00524618	0.00755631	0.0113791
V3007	0	0.000605567	0.00470237	0.00731083	0.0113221
V3008	0	-0.000467298	0.00699415	0.00866566	0.0145315
V3009	0	0.000304734	0.00519555	0.00715404	0.0113833
V3010	0	0.000412245	0.00537259	0.00822172	0.0137176
V3014	0	0.00117316	0.00679014	0.0169438	0.0119275
V3019	0	0.00105518	0.00547533	0.00852084	0.0107678
V3021	0	0.000636408	0.00504941	0.00829831	0.0112433
V3022	0	-7.47975e-05	0.00569584	0.00888733	0.00966103
V3025	0	5.12216e-05	0.00566124	0.0087005	0.00967237
V3029	0	-0.001538	0.00482702	0.0080776	0.0118239
V3038	0	0.00125144	0.00519748	0.0075441	0.0119759
V3041	0	-0.00113043	0.00504336	0.00796089	0.0135191
V3042	0	-0.000314822	0.00457717	0.00766294	0.0138257
V3043	0	0.00125381	0.00561602	0.00829497	0.0121968
V3044	0	0.000378558	0.00514739	0.00957575	0.0116597
V3050	0	-0.00120539	0.00506637	0.00967158	0.0130405
V3053	0	0.00073516	0.00486429	0.00830864	0.00966729
V3056	0	0.000693868	0.00580952	0.00844726	0.0132939
V3060	0	0.000300184	0.00516238	0.00771409	0.0105534
V3062	0	-6.21316e-05	0.00563156	0.00869258	0.0104149
V3067	0	-0.000810466	0.00536472	0.00904713	0.0109543
V3069	0	9.94862e-05	0.00563742	0.00696076	0.0133508
V3071	0	0.000223026	0.00563568	0.00850848	0.0107792
V3074	0	-0.000902783	0.00466254	0.00733571	0.0117504
V3075	0	-0.000408943	0.00500017	0.0079376	0.0114206
V3077	0	-0.00143802	0.00665742	0.00882252	0.0118376
V3081	0	-0.00289976	0.00615544	0.00997316	0.0126416
V3087	-0.00148144	0.000774902	0.00425864	0.00908262	0.0124571
V3088	0	-0.000364919	0.00595541	0.00942441	0.0115018
V3090	0	6.78635e-06	0.00516554	0.00746277	0.0115756
V3093	0	0.000241433	0.00538022	0.00808534	0.0100908
V3094	0	0.000296688	0.00569967	0.00842445	0.00971996
V3096	0	-0.000185756	0.00518618	0.00741954	0.0116312
V3099	0	-0.0010391	0.00588602	0.00864365	0.0113592
V3104	0	0.00118226	0.00475579	0.00824021	0.0151532
V3105	0	0.000871783	0.00542256	0.00806635	0.0122077
V3106	0	-0.00127632	0.00532584	0.00798433	0.0102852
V3116	0	-1.26377e-05	0.00548806	0.00961156	0.0121954
V3117	0	0.000424662	0.0057511	0.00806521	0.0150738
V3118	0	-2.20179e-05	0.00534759	0.00845467	0.0122939
V3124	0	0.00103372	0.00575613	0.00738597	0.0107593
V3125	0	-0.000826304	0.00545417	0.00725259	0.0108792
V3130	0	2.67344e-05	0.00606341	0.00879625	0.0109704
V3131	0	7.18319e-05	0.00554513	0.00852918	0.0116012
V3132	0	-6.40229e-05	0.00467525	0.00793203	0.0136684
V3134	0	0.000349424	0.00447485	0.00924371	0.0121223
V3139	0	0.00111144	0.00571843	0.00729311	0.0109159
V3144	0	3.54099e-05	0.00507019	0.00787613	0.0113315
V3148	0	-0.000212756	0.00473322	0.0093281	0.0109906
V3150	0	-0.000278521	0.0050429	0.00799235	0.0107706
V3153	0	0.000229149	0.00546181	0.00844434	0.0114645
V3154	0	0.00143506	0.00551899	0.0101698	0.01304
V3160	0	-0.000555715	0.00499382	0.00672154	0.010715
V3163	0	1.80304e-06	0.0055133	0.0088404	0.0151015
V3166	0	-0.00117557	0.00506355	0.00831949	0.0131548
V3168	0	-0.000823504	0.00555309	0.00750771	0.0122404
V3169	0	0.000176532	0.00515324	0.00805193	0.01406
V3170	0	-0.0011661	0.00578997	0.00924296	0.011275
V3172	0	-0.000173004	0.00497312	0.0101752	0.0111304
V3173	0	6.04413e-05	0.00573404	0.00705226	0.011172
V3180	0	0.00143309	0.00535565	0.00976112	0.0130262
V3185	0	-0.00139548	0.00514221	0.00992371	0.0160089
V3188	0	-6.12399e-05	0.00484063	0.00891754	0.0116206
V3189	0	-0.00143536	0.00506758	0.00764697	0.0149227
V3193	0	-0.000526254	0.00619311	0.00942315	0.0103154
V3198	0	-0.00106152	0.00585733	0.00928699	0.0119942
V3199	0	-0.000398944	0.00593661	0.00962155	0.0111036
V3203	0	-0.00099053	0.00524374	0.00907113	0.0122595
V3206	0	0.00224362	0.0056898	0.0113456	0.0149439
V3213	0.0369913	0.000568519	0.00548022	0.00871578	0.0122169
V3218	0	-0.000644001	0.00464564	0.00653432	0.0140184
V3222	0	0.000782806	0.00478501	0.00824451	0.0141814
V3223	0	0.000126135	0.00478303	0.0100119	0.0122073
V3225	0	0.000667423	0.00556676	0.00854276	0.0107133
V3230	0	-0.000956451	0.00476746	0.0144602	0.011302
V3234	0	4.06986e-05	0.00506355	0.00826991	0.0120781
V3238	0	4.06986e-05	0.00491585	0.00840288	0.0127722
V3239	0	-0.000365835	0.00408681	0.00830765	0.0104986
V3240	0	-0.000550511	0.00563455	0.0094147	0.0116643
V3241	0	-0.000550511	0.00511802	0.00831043	0.0113786
V3242	0	-0.000704703	0.00544124	0.00923991	0.012811
V3247	0	0.000106098	0.00453469	0.00735116	0.0110546
V3249	0	-0.000229982	0.00500255	0.00933805	0.0111545
V3250	0	-0.00168226	0.00589672	0.00859922	0.0106829
V3254	0	0.000191036	0.00495018	0.00773309	0.011078
V3259	0	-0.000526265	0.00469607	0.00814314	0.0117723
V3264	0	0.000829991	0.00596411	0.0115048	0.0131237
V3265	0	-0.000960654	0.00530039	0.00750561	0.0139054
V3266	0	-0.000600885	0.00508171	0.00783846	0.012099
V3274	0	0.00073328	0.00577703	0.00799968	0.0143661
V3280	0	1.11822e-05	0.00605601	0.0100494	0.0132644
V3284	0	0.000438633	0.00509974	0.00762922	0.010473
V3291	0	-0.000895475	0.00585936	0.0085837	0.0117203
V3292	0	-0.00029388	0.00575332	0.00686703	0.0152262
V3295	0	-6.65456e-05	0.00532184	0.00817837	0.012381
V3296	0	0.000180939	0.00561248	0.007557	0.0111434
V3301	0	0.000578015	0.00574437	0.00776924	0.0112061
V3303	0	0.00129938	0.00540273	0.00659663	0.0116465
V3306	0	-0.000711983	0.00521944	0.00855158	0.0122205
V3307	0	0.00114707	0.00434935	0.00933454	0.0116191
V3309	0	8.18875e-05	0.00509273	0.00853335	0.0136564
V3316	0	0.000537386	0.00563675	0.00774414	0.0120329
V3317	0	-6.46593e-05	0.00465705	0.0095661	0.0111273
V3318	0	-0.000504467	0.00637223	0.00806156	0.0171988
V3319	0	0.00145804	0.00609552	0.0077329	0.0127423
V3323	0.0111647	-0.000292361	0.00624585	0.00786611	0.0138439
V3324	0	0.000144114	0.00593511	0.00764072	0.0112063
V3331	0	-0.000180334	0.00585757	0.00742937	0.00953902
V3332	0	-0.000419041	0.00630981	0.00832852	0.0113565
V3334	0	-0.00123163	0.00536821	0.00900747	0.0120941
V3335	0	0.000405642	0.00575262	0.00894522	0.0125264
V3338	0	6.90593e-05	0.00540543	0.00812058	0.0107954
V3339	0	-0.000994248	0.00553484	0.00743353	0.0118118
V3340	0	-0.0029078	0.00602884	0.0099764	0.0135468
V3341	0	-0.000619899	0.0047396	0.00795662	0.0107428
V3343	0	-0.00147107	0.00612363	0.00722184	0.0128257
V3346	0	-0.000600314	0.00504103	0.00776142	0.0142465
V3353	0	-0.000401199	0.00499498	0.00787339	0.0108796
V3371	0	-6.12953e-05	0.00543897	0.00780885	0.0117813
V3372	0	-0.000485563	0.00492578	0.00811405	0.0123334
V3373	0	-0.00124724	0.00522236	0.00731875	0.0151991
V3374	0	-0.000254531	0.00515095	0.0083301	0.0129601
V3377	0	-0.00127103	0.00532348	0.00994722	0.0132571
V3380	0	0.000306462	0.00587784	0.00802316	0.0133928
V3381	0	-0.00027676	0.00479785	0.00817907	0.0123112
V3382	0	8.03315e-05	0.00503562	0.00738513	0.0171504
V3391	0	0.000216982	0.00481517	0.00672388	0.0135277
V3392	0	-0.000170142	0.00663612	0.00904783	0.0127803
V3396	0	-0.000305784	0.00482543	0.00750634	0.0128369
V3397	0	-0.000108253	0.00559313	0.00789724	0.011415
V3398	0	-0.000633158	0.00480009	0.00680627	0.0121241
V3399	0	0.000403213	0.00552644	0.0080122	0.0119025
V3402	0	0.00128063	0.0062723	0.00797556	0.0132023
V3410	0	7.77146e-05	0.00587867	0.00770477	0.0116592
V3425	0	0.000204438	0.00535117	0.0087803	0.0099213
V3443	0	0.000615529	0.0049311	0.00849648	0.0113935
V3444	0	0.000997567	0.00585737	0.00825069	0.0124842
V3445	0	0.00113126	0.00539389	0.00782237	0.0121893
V3446	0	-0.00103559	0.00530934	0.00691577	0.0115663
V3447	0	-0.00132166	0.00476225	0.0121972	0.0103467
V3448	0	-0.000170984	0.00568775	0.00867752	0.0119239
V3456	0	-0.000704617	0.0054978	0.00788925	0.0119858
V3459	0	-0.00112046	0.00485399	0.00938534	0.0118004
V3460	0	-0.00219226	0.00736607	0.00849862	0.0151214
V3461	-0.0358767	-0.00245331	0.00618252	0.0105815	0.0144641
V3462	-0.000422276	-0.00125536	0.0052505	0.00802413	0.0127084
V3464	0	-0.00156998	0.00651099	0.00900063	0.0119067
V3465	0	-0.000790663	0.0056403	0.00630595	0.0125244
V3473	0	-0.00131056	0.00483445	0.00778483	0.0123907
V3474	0	0.000229037	0.00535933	0.00781683	0.0116166
V3476	0	0.000109753	0.00629356	0.008521	0.0113845
V3478	0	0.000741611	0.00554755	0.00862977	0.0115918
V3491	0	-0.000308428	0.00446855	0.0084352	0.0120044
V3495	0	-0.000452272	0.00470675	0.00857668	0.0122936
V3496	0	-8.99915e-05	0.00510508	0.00753484	0.0117243
V3498	0	0.0013003	0.00585758	0.00865497	0.0116118
V3501	0.0157179	-0.000236207	0.00522944	0.00681427	0.0130831
V3502	0	0.000318931	0.0049449	0.00825291	0.0126986
V3504	0	0.00120163	0.00522453	0.00986528	0.0126033
V3508	0	0.000761758	0.00559176	0.00760549	0.0109324
V3509	0	0.000177798	0.00471366	0.00756854	0.0115373
V3510	0	0.000247963	0.0048527	0.00866746	0.0119251
V3511	0	-0.000204545	0.00500886	0.00672674	0.0114097
V3516	0	0.000478815	0.00438888	0.0076183	0.0105861
V3517	0	0.000790852	0.00521165	0.00831146	0.0107762
V3527	0	0.000810467	0.00505993	0.00794002	0.0116543
V3534	0	0.000127942	0.00526533	0.0071928	0.0124566
V3535	0	0.00174622	0.00483642	0.00889123	0.0135368
V3542	0	0.000424088	0.00528303	0.00957144	0.0107865
V3549	0	0.00168257	0.0051601	0.00855548	0.0132486
V3550	0	0.000720781	0.00510172	0.00885878	0.0120375
V3552	0	0.000489808	0.00603697	0.00779166	0.0138028
V3556	0	0.000198643	0.00510809	0.00845304	0.0119731
V3560	0	0.000411087	0.00477951	0.00757943	0.0116043
V3561	0	0.000458164	0.00515969	0.00830921	0.0102108
V3568	0	0.00195436	0.00637244	0.00833095	0.0106079
V3569	0.00183978	-0.000238763	0.00528451	0.00671168	0.0152186
V3573	0	-2.23566e-05	0.00465042	0.00979616	0.0135975
V3578	0	-0.000270157	0.00552137	0.00806574	0.0107793
V3583	0	0.000517608	0.0049107	0.00733475	0.0120375
V3586	0	8.76127e-05	0.00570035	0.00844916	0.011968
V3591	0	-0.000717789	0.005331	0.00978881	0.0144176
V3597	0	-0.000775222	0.00415557	0.00855138	0.0137562
V3599	0	0.000825672	0.00522166	0.00723519	0.0122316
V3604	0	-0.00169629	0.00632964	0.00800306	0.0154145
V3606	-0.047033	0.00128268	0.00478245	0.00881392	0.0138261
V3608	0	0.000509479	0.00515686	0.00873319	0.0131146
V3610	0	0.000396985	0.00528646	0.00890057	0.0118841
V3614	0.173959	-0.000354831	0.00493317	0.00957751	0.0135287
V3618	0	-0.000290463	0.00491098	0.00811171	0.0112362
V3630	0	0.000376078	0.00436477	0.00678068	0.0148047
V3634	0	-4.63666e-05	0.0055604	0.00741908	0.0140777
V3635	0	0.000136895	0.0056838	0.00852309	0.0126106
V3649	0	0.000590993	0.00551247	0.00890418	0.0116545
V3651	0	0.000587871	0.00549608	0.0070102	0.0122851
V3654	0	0.000159952	0.00535212	0.0081986	0.010774
V3655	0	-0.00133089	0.00541686	0.00979391	0.0141882
V3658	0	0.000523228	0.00471529	0.00692235	0.0111619
V3661	0	0.000307543	0.00560572	0.00794551	0.0116916
V3666	0	1.15299e-05	0.00708217	0.00868922	0.0113364
V3667	0	-0.000411955	0.00663484	0.00788945	0.0141907
V3669	0	-0.000891117	0.00562234	0.00939182	0.0108134
V3671	0	-0.000284509	0.00587838	0.00836436	0.00912497
V3672	0	-0.000612437	0.00562673	0.00912512	0.0108759
V3673	0	0.000168753	0.00575345	0.00666514	0.0129251
V3674	0	-0.00127414	0.00526192	0.00778831	0.0141203
V3675	0	0.000940528	0.00560369	0.00739078	0.0115983
V3676	0	-0.000322105	0.00508556	0.0101741	0.0122557
V3678	0	0.00110518	0.00446735	0.00753022	0.0107531
V3679	0	-0.00322661	0.00598019	0.00859481	0.015195
V3681	-0.0569984	-0.00141183	0.00598568	0.00757277	0.0118182
V3682	0	0.00146057	0.0055226	0.00786071	0.0104437
V3688	0	0.000353192	0.00562587	0.00823672	0.0105643
V3689	0	0.00206714	0.00644637	0.00827595	0.0133587
V3692	0	2.23675e-05	0.00546238	0.00849534	0.0112982
V3698	0	-0.000164659	0.00529178	0.00757177	0.0115981
V3699	0	0.000364544	0.00471075	0.00738744	0.0114102
V3700	0	0.00016406	0.00582282	0.0098126	0.0141087
V3702	0	0.000214609	0.00481171	0.00987109	0.0109749
V3704	0	-0.000997208	0.00519208	0.00799574	0.0121248
V3706	0	0.000393422	0.00484296	0.00773196	0.0136041
V3707	0	0.00101108	0.00550118	0.00945331	0.0127176
V3708	0	0.000405504	0.00468459	0.00721274	0.0107476
V3718	0	-0.00134099	0.00540523	0.0104252	0.012284
V3724	-0.0259703	-0.00276321	0.00568611	0.0103849	0.0146114
V3733	-0.0126046	-0.000285956	0.00508273	0.00846	0.0119988
V3735	0	-0.000180953	0.00645897	0.00733036	0.0111984
V3736	0	0.000323121	0.00563398	0.00705633	0.0109448
V3740	0	0.000497613	0.00519606	0.00754149	0.0147937
V3741	0	0.00117846	0.00513115	0.00853935	0.0134065
V3742	0	-0.000366222	0.00456043	0.00832913	0.0131156
V3744	0	0.000327622	0.00546958	0.00758449	0.010581
V3745	0	0.00032617	0.0050373	0.00764793	0.0132199
V3746	0	0.000865844	0.00557653	0.00817533	0.0106713
V3750	0.00937809	-0.00148945	0.00591085	0.00755265	0.0120417
V3752	0	-0.000519817	0.00499062	0.00731653	0.0123186
V3762	0	0.000579818	0.00478311	0.0070386	0.0133443
V3763	0	9.30131e-05	0.004376	0.00719018	0.0121454
V3778	0	0.000196242	0.00510568	0.00807871	0.0106369
V3779	0	0.000451512	0.00525872	0.00891293	0.012551
V3780	0	0.000451512	0.00462051	0.00741365	0.0120042
V3781	0	0.00183412	0.00581819	0.00992836	0.0123972
V3788	0	0.000756081	0.00525424	0.00816864	0.0126345
V3791	0	-0.000266579	0.00545647	0.00991806	0.0122855
V3796	0	0.000122957	0.00599857	0.00769741	0.0105964
V3803	0	0.000331211	0.00502655	0.00883939	0.0114369
V3811	0	-0.000304601	0.00522933	0.00791822	0.0112406
V3812	0	8.33547e-05	0.00563496	0.00651404	0.0118597
V3816	0	-0.00113328	0.00492555	0.00924075	0.0134648
V3821	-0.0285749	0.00118973	0.00623202	0.00911965	0.0121949
V3825	0	-0.000570558	0.00563465	0.00705464	0.0106541
V3831	0	-0.000623562	0.0052985	0.00796761	0.0116476
V3833	0	-0.000306483	0.00432738	0.00635465	0.0113781
V3835	0	-0.000518915	0.00499931	0.00895125	0.0114299
V3836	0	0.00072021	0.00544399	0.00926686	0.01215
V3837	0	-1.35192e-05	0.0052211	0.00636556	0.00992817
V3840	0	0.000246428	0.00478085	0.00737685	0.0117053
V3841	0	-0.00214543	0.00622423	0.00966793	0.0113191
V3842	0	0.00121615	0.00470036	0.00764982	0.0142323
V3846	0	0.000771962	0.00503016	0.00748984	0.0120103
V3849	0	0.00093474	0.00559806	0.00812818	0.0101555
V3854	0	-0.000419984	0.00573682	0.0104284	0.0119294
V3858	0	-1.35206e-05	0.00536451	0.00777534	0.0120599
V3862	0	0.00227824	0.00560426	0.00832969	0.0135865
V3866	0	-0.00132744	0.00453725	0.00712886	0.0109063
V3867	0	-0.000552749	0.00470562	0.00772223	0.0126681
V3873	0	0.000612353	0.00504141	0.00660549	0.0107283
V3876	0	0.000689465	0.00533678	0.00678923	0.0122066
V3877	0	-0.00128298	0.0060883	0.00759498	0.0108104
V3878	0	-0.000571505	0.00493862	0.00841893	0.0128283
V3889	0	0.000892226	0.00561099	0.00845533	0.0121671
V3897	0	0.000707188	0.00567743	0.00970171	0.0112523
V3900	0	-0.000254823	0.0053233	0.00916542	0.0128419
V3902	0	0.00127995	0.00568733	0.020012	0.0127691
V3903	0	-0.00020919	0.00513361	0.00745921	0.0125658
V3904	0	0.00127995	0.00540248	0.00768613	0.0123707
V3905	0	-7.54739e-05	0.0050595	0.00774083	0.0104614
V3908	0	0.00174189	0.00628804	0.00822275	0.0127947
V3910	0	0.00102579	0.00597416	0.00824411	0.0118624
V3911	0	-0.00171033	0.00422275	0.00827926	0.0117521
V3912	-0.00228929	0.00128885	0.00543342	0.00838043	0.0135378
V3913	0	-0.000806648	0.00513101	0.00755314	0.0124476
V3915	0	-0.000478846	0.00624821	0.00785865	0.0165977
V3916	0	-6.0777e-05	0.00612459	0.00773135	0.0121356
V3923	0	-0.000303146	0.00631943	0.00811868	0.0106409
V3924	0	-0.000202296	0.00575561	0.0101519	0.0113297
V3927	0	-0.000202296	0.00538855	0.00808651	0.0115163
V3928	0	-0.000614673	0.00492222	0.00730021	0.0118081
V3930	0	0.000803651	0.00572866	0.00831676	0.01436
V3935	0	4.86102e-05	0.00591043	0.00767568	0.010833
V3938	0	0.000761464	0.00505233	0.00698734	0.0122525
V3940	0	-9.256e-05	0.00563559	0.00876949	0.0114931
V3946	0	5.05937e-05	0.00474104	0.00906303	0.0117421
V3947	0	6.61893e-05	0.00499109	0.00835671	0.0115438
V3948	0	-0.00121155	0.00464138	0.00805743	0.0124246
V3952	0	0.000977781	0.00614057	0.00821862	0.0108258
V3955	0.00090341	-0.00143329	0.0076648	0.00989989	0.0131635
V3957	0	-0.00256738	0.00593382	0.00901855	0.0129302
V3978	0	-7.33453e-05	0.00507607	0.00825725	0.0098184
V3985	0	-0.00153351	0.00590456	0.00806082	0.0111659
V3986	0	-0.00153351	0.00626715	0.00760011	0.0125037
V3987	0	0.000726016	0.00488819	0.00794015	0.0127885
V3998	0	-4.57441e-05	0.00591047	0.00920628	0.0119765
V3999	0	-0.000330494	0.00595939	0.00882354	0.0102797
V4009	0	0.000730301	0.00512303	0.00953493	0.0122473
V4024	0	0.000504065	0.00572371	0.00759781	0.0160441
V4036	0	-3.8906e-05	0.00567276	0.0082593	0.0143153
V4037	0	-0.00212609	0.00574367	0.00939415	0.0122067
V4039	0	-0.000459915	0.00509903	0.00792031	0.0115841
V4040	0	-0.00196958	0.00524558	0.0105946	0.011903
V4042	0	-0.000222733	0.00565357	0.00781385	0.0144864
V4052	0	-0.00147529	0.00678392	0.009587	0.0124608
V4053	0	-0.00135807	0.00484332	0.00666106	0.012762
V4054	0	0.000474383	0.00550407	0.00943083	0.0120716
V4056	0	0.000249256	0.00495745	0.00779742	0.00943916
V4061	0	2.64097e-05	0.00569777	0.00759594	0.0129532
V4066	0	9.11352e-05	0.00450777	0.00975694	0.0139889
V4067	0	0.000850212	0.00534101	0.00917873	0.0114604
V4071	0	0.00072971	0.0050758	0.00795545	0.0114058
V4072	0	0.000961575	0.00535732	0.00816025	0.0103953
V4076	0	0.00102286	0.00454183	0.00813022	0.0113078
V4081	0	0.000436652	0.00640713	0.00945187	0.0126147
V4083	0	-0.000594784	0.0064327	0.00940458	0.0112323
V4085	0	0.000635428	0.00567565	0.00687756	0.0153544
V4093	0	0.000675259	0.00602402	0.00782349	0.0126797
V4097	0	-0.000646487	0.00470936	0.00773765	0.0108775
V4099	0	0.00182055	0.00678804	0.00713359	0.01261
V4112	0	0.00116362	0.00514181	0.00791852	0.0137158
V4118	0	-0.00170267	0.00657886	0.00767605	0.0137628
V4119	0	-0.000333367	0.00568852	0.0068563	0.0109031
V4120	0	0.000204268	0.0055431	0.00707304	0.0109712
V4123	0	0.00130052	0.00512944	0.00857985	0.0122526
V4124	0	-0.000299582	0.0051502	0.00716042	0.0135193
V4125	0	-0.00121712	0.00565451	0.0083476	0.0123451
V4129	0	-0.000453928	0.00501872	0.00723165	0.0136677
V4137	0	0.00045471	0.00533396	0.00774443	0.0117767
V4146	0	-6.98684e-05	0.00595629	0.00786632	0.0111002
V4147	0	-8.18177e-05	0.00564137	0.00866025	0.012807
V4148	0	0.00171758	0.0054223	0.00889563	0.0133809
V4152	0	0.00171758	0.00616614	0.0140308	0.0110784
V4153	0	0.000562168	0.00535843	0.00778373	0.0123742
V4154	0	0.000434007	0.00531511	0.0078736	0.0128102
V4158	0	-0.00103671	0.00433683	0.00666333	0.0129319
V4159	0	-0.000342279	0.00539682	0.00751582	0.0120445
V4174	0	1.04791e-05	0.0062784	0.00702657	0.0115583
V4175	0	-6.17088e-05	0.00476863	0.00723577	0.0118069
V4176	0	0.000244455	0.0059694	0.00812816	0.0116187
V4177	0	-0.000834494	0.0048927	0.00805208	0.0121084
V4180	0	-7.58367e-05	0.00604118	0.00778405	0.0112612
V4181	0	0.00101026	0.00439271	0.00821042	0.011892
V4182	0	0.00112562	0.00591619	0.00881659	0.010996
V4183	0	-0.00153396	0.00545267	0.0085519	0.0127057
V4187	0	-0.000828777	0.0050529	0.00816085	0.0114245
V4205	0	-1.64056e-05	0.0053699	0.00782617	0.0108719
V4216	0	-0.00110481	0.00544184	0.0079686	0.0117674
V4217	0	-1.34676e-05	0.00579892	0.00661009	0.0124677
V4221	0	-1.34676e-05	0.00522029	0.00776369	0.0110823
V4222	0	0.000360441	0.00614766	0.00795378	0.0126225
V4223	0	0.000680718	0.00464375	0.00858736	0.0121097
V4225	0	0.000680718	0.00506936	0.00766694	0.0126029
V4226	0	0.000117681	0.00577829	0.00737928	0.0109672
V4229	0	-0.000425864	0.00556489	0.00842313	0.0114823
V4233	0	-0.000375423	0.00494358	0.00695913	0.0112022
V4235	0	5.69517e-05	0.00455307	0.00774732	0.0100205
V4239	0	0.000435923	0.00524286	0.00807751	0.0130325
V4240	0	-0.00054533	0.00579344	0.00914928	0.0121948
V4243	0	-0.000341666	0.00446455	0.00816401	0.0111044
V4244	0	0.00047659	0.00439408	0.00656172	0.0105716
V4250	0	0.000238561	0.00540561	0.00933287	0.0154214
V4259	0	-0.00134962	0.00566603	0.00671452	0.0108942
V4265	0	0.000189847	0.00502346	0.00745954	0.0127584
V4268	0	-0.00116874	0.00507929	0.00843852	0.0124022
V4269	0	0.000486942	0.00522851	0.00899757	0.012534
V4271	0	-2.67172e-05	0.00447003	0.00791271	0.0151653
V4275	0	-5.07025e-05	0.00486782	0.00899772	0.0126827
V4276	0	0.000906568	0.00689777	0.00821246	0.0130513
V4279	0	-0.000748257	0.00480973	0.00733398	0.0116174
V4294	0	-0.000430762	0.0056367	0.00660741	0.0135059
V4295	0	0.000377052	0.00586213	0.00885864	0.0122224
V4296	0	0.00115131	0.00588336	0.0077508	0.0131159
V4300	0	-0.000242879	0.00568106	0.00957939	0.0134535
V4303	0	9.98713e-06	0.00588677	0.00838014	0.0108709
V4314	0	-0.000644816	0.00594075	0.00910502	0.013735
V4322	0	0.000400952	0.00544377	0.00746129	0.0109365
V4323	0	-0.00117225	0.00595702	0.00863529	0.0134109
V4326	0	0.000178472	0.00501849	0.00869325	0.0122175
V4330	0	0.000583652	0.00565684	0.00835299	0.010886
V4332	0	-0.00037297	0.00497315	0.00770972	0.0117093
V4338	0	-0.000284364	0.0053253	0.00964717	0.0125717
V4339	0	-0.000190185	0.0048418	0.0104435	0.0121502
V4343	0	-0.000122949	0.00544657	0.00742562	0.0116114
V4344	0	-0.000189788	0.00683333	0.00766346	0.0133383
V4353	0	-0.000972004	0.00609717	0.00849458	0.0107087
V4358	0	-0.000215663	0.00516221	0.00777323	0.0124865
V4366	0	-0.000194303	0.0058471	0.00921663	0.0143737
V4367	0	0.000736244	0.00570994	0.00944738	0.0124014
V4370	0	0.000317368	0.00574402	0.00725523	0.0138954
V4375	0	-9.25559e-05	0.00576718	0.00931104	0.0118468
V4382	0	-9.25559e-05	0.00506488	0.00771452	0.0129487
V4383	0	-0.00114733	0.00522131	0.008226	0.0140576
V4385	0	-0.000895968	0.00512371	0.00821519	0.0126297
V4392	0	-0.000449696	0.00560388	0.00726882	0.0106679
V4394	0	0.00145449	0.00507478	0.00981219	0.0128136
V4401	0	0.00180015	0.00616595	0.00858284	0.0139674
V4402	0.00870735	0.00145988	0.00544236	0.00807103	0.0106517
V4404	0.0228398	-0.00044945	0.00571383	0.00826713	0.0114082
V4407	0	-0.000170679	0.00621177	0.00789657	0.00995642
V4414	0	-3.19935e-05	0.00596222	0.0071934	0.010315
V4416	0	-0.00106561	0.004958	0.00920493	0.0102502
V4417	0	-0.000542137	0.00477868	0.00854983	0.0117303
V4418	0	-0.0014449	0.0054813	0.00876135	0.0132197
V4419	0	-0.000869403	0.00542149	0.00791773	0.0117304
V4424	0	0.00300498	0.00559399	0.00864513	0.0131671
V4436	0.00991372	0.000889405	0.00535372	0.00749605	0.0112298
V4437	0	-0.000579294	0.00572348	0.00772912	0.0124093
V4444	0	0.000346019	0.00490486	0.00814051	0.0124612
V4445	0	0.000634907	0.00488076	0.00790097	0.0137065
V4446	0	0.00125802	0.00723374	0.00868225	0.0122727
V4450	0	-0.000308038	0.00510455	0.00845213	0.0138361
V4451	0	-2.85515e-05	0.0051208	0.00789963	0.0117888
V4453	0	0.00132068	0.00555456	0.00870533	0.0142204
V4457	0	0.00161069	0.00551914	0.00812045	0.0121523
V4460	0	-0.000488124	0.00598069	0.00660083	0.0108933
V4462	0	-0.00034343	0.00448416	0.00758121	0.011385
V4464	0	-0.00139874	0.00595699	0.00739472	0.0135345
V4465	0	0.000441107	0.00540779	0.00671907	0.0141196
V4470	0	-0.000170574	0.00508068	0.00743309	0.0121595
V4472	0	0.00137783	0.00546404	0.00914418	0.0114708
V4475	0	0.000447474	0.00572581	0.00793503	0.0159145
V4478	0	0.000452386	0.00631959	0.00785421	0.0107468
V4479	0	-0.0010507	0.00565942	0.00930137	0.0134808
V4481	0	0.000805668	0.00514691	0.00837718	0.0122938
V4484	0	0.00042511	0.00469745	0.0085715	0.012713
V4486	0	0.00208518	0.00524145	0.00805707	0.0123864
V4487	0.00707487	0.00112616	0.00520407	0.00852487	0.0105515
V4490	0	-0.000252661	0.00577823	0.00740708	0.0126519
V4493	0	-0.000245484	0.00565073	0.00735955	0.0109931
V4494	0	0.000265795	0.00561296	0.00783082	0.0119934
V4500	0	0.000620427	0.0059968	0.00834284	0.0121649
V4501	0	0.000640429	0.00573293	0.00805846	0.0118882
V4505	0	-0.000545413	0.00516044	0.00729981	0.012447
V4507	0	4.47671e-05	0.0049178	0.00814771	0.0115468
V4512	0	-0.000526502	0.00446967	0.00768338	0.0100636
V4516	0	-0.000258238	0.00405841	0.00818152	0.0119668
V4519	0	-0.0013774	0.0051315	0.00828177	0.012112
V4527	0	-0.000387978	0.0050232	0.00797068	0.0135577
V4546	0	-0.000387978	0.00519113	0.00731896	0.0127787
V4547	0	0.00129452	0.00587265	0.00810353	0.0132372
V4553	0	0.000657436	0.00547596	0.00740737	0.0119701
V4555	0	-0.000197938	0.00508707	0.00758605	0.0134317
V4559	0	0.000374668	0.00579201	0.00698514	0.01088
V4560	0	0.000433809	0.00669588	0.00778209	0.0119031
V4561	0	0.000809799	0.00568263	0.0106217	0.00948229
V4562	0	0.000441123	0.00570339	0.00712197	0.0120549
V4568	0	-0.00158131	0.00560955	0.00872814	0.0111256
V4569	-0.032523	0.000277892	0.00539157	0.0084868	0.0143879
V4577	0	-0.000116495	0.00610659	0.00864224	0.0123415
V4579	0	7.28978e-05	0.00467916	0.00701054	0.0106896
V4580	0	-0.000187282	0.00558605	0.00786584	0.0104662
V4581	0	-0.000208034	0.00484022	0.0071889	0.0119084
V4582	0	0.00115093	0.00469058	0.00804064	0.0102261
V4585	0	0.000734803	0.00662351	0.00858379	0.0110189
V4587	0	-0.00137037	0.00579517	0.0109551	0.0156434
V4588	0	0.000313541	0.00553866	0.00852031	0.0148738
V4589	0	3.20371e-05	0.00536182	0.00800352	0.0124565
V4593	0	0.00131194	0.00583644	0.00917856	0.013638
V4597	0	-0.000946676	0.00552982	0.00800026	0.0121104
V4606	0	-0.000928134	0.00466066	0.00874953	0.0108817
V4607	0	0.00129197	0.00563529	0.00798546	0.0137088
V4612	0	0.00137363	0.00556984	0.00820488	0.0119191
V4616	0.011699	3.78293e-05	0.00509631	0.00788501	0.0124172
V4619	0	-0.000260764	0.00484155	0.00738164	0.012061
V4625	0	3.44467e-05	0.00594207	0.00764956	0.0126232
V4626	0	-0.000260764	0.00415334	0.007651	0.0131843
V4627	0	-0.000823593	0.005421	0.00840994	0.013381
V4628	0	-0.00101612	0.00567485	0.00846429	0.0102721
V4632	0	-5.76062e-05	0.00535276	0.00662644	0.0109419
V4636	0	-0.000344264	0.00574559	0.00938763	0.0118618
V4643	0	-0.000344264	0.00576793	0.00936613	0.0120366
V4644	0	-0.000527111	0.00535843	0.00839148	0.0117852
V4653	0	0.000330494	0.00596367	0.00730483	0.0133838
V4655	0	0.00174339	0.00561813	0.0105292	0.0137209
V4656	0.0252358	-0.00127073	0.00603775	0.00978777	0.0120791
V4658	0	0.000275983	0.00551268	0.00840902	0.0127304
V4665	0	-0.000524077	0.00445958	0.00913454	0.0115505
V4670	0	-0.000863233	0.00419934	0.00846886	0.011184
V4671	0	-0.000595428	0.00570737	0.00786381	0.0128341
V4675	0	-0.000239435	0.00549684	0.00756298	0.0124862
V4682	0	-0.000643921	0.00486796	0.0110188	0.011803
V4686	0	-0.000620247	0.0054491	0.00744087	0.0119369
V4687	0	0.0004046	0.00570878	0.00819223	0.0117184
V4689	0	0.000359766	0.00492989	0.00828635	0.0116655
V4690	0	-0.000152847	0.00506164	0.00839742	0.0104459
V4692	0	-0.000515095	0.0054857	0.00733639	0.0127253
V4697	0	0.00119782	0.00583916	0.00675921	0.0111513
V4698	0	0.00235055	0.00557988	0.0084785	0.0152794
V4705	0	0.0022653	0.00502752	0.00952871	0.0104148
V4706	0	-0.00297863	0.00617017	0.0113852	0.0153349
V4707	-0.0222422	-0.00104225	0.00482649	0.00776011	0.0124786
V4713	0	-0.00026053	0.00571326	0.00855564	0.0111067
V4717	0	-0.000505851	0.00564675	0.0090691	0.0117257
V4719	0	-0.000548519	0.00564985	0.00804666	0.0125634
V4730	0	-0.000198154	0.00567158	0.00876089	0.0119665
V4733	0	0.000574922	0.00505643	0.00761856	0.0114455
V4736	0	-0.000729949	0.00502671	0.0097918	0.0117313
V4738	0	-0.000259796	0.00497658	0.00753685	0.0111508
V4750	0	0.000379556	0.00551109	0.00725656	0.0123955
V4751	0	0.00091384	0.00520706	0.00915203	0.0120295
V4758	0	-0.00313554	0.00616911	0.0090561	0.0173182
V4760	-0.0108341	0.000921474	0.00563886	0.00866717	0.0126421
V4764	0	0.000801247	0.00551768	0.00808679	0.0115918
V4766	0	-0.00203845	0.00654636	0.0108774	0.0146971
V4767	-0.0378807	0.000583888	0.00515233	0.00895282	0.0121518
V4771	0	0.000112489	0.00476101	0.00920109	0.0135843
V4775	0	0.00102091	0.0049196	0.00820784	0.011586
V4776	0	0.00086527	0.00529151	0.0104682	0.0137904
V4778	0	0.00086527	0.0052506	0.0088083	0.0137688
V4779	0	-0.00138662	0.00552303	0.00961255	0.0141531
V4782	0	0.000967509	0.00566073	0.00693986	0.0115012
V4784	0	-0.0007687	0.00497887	0.00798184	0.0117809
V4788	0	-0.000624263	0.00507656	0.00899743	0.010304
V4791	0	0.000939116	0.00511905	0.00690631	0.0104877
V4800	0	0.000988736	0.00591068	0.00827549	0.0120795
V4801	0	8.665e-05	0.00604013	0.00818069	0.0139192
V4805	0	0.00107459	0.00555455	0.00719889	0.0135555
V4807	0	0.0015313	0.00578142	0.0115212	0.0106747
V4819	0.00318315	-0.000349832	0.0056757	0.00883381	0.0122466
V4828	0	1.52346e-05	0.0052631	0.00788684	0.00988402
V4832	0	-0.00108168	0.00570847	0.00876006	0.00989803
V4834	0	-0.000457225	0.00544843	0.00843101	0.0115245
V4838	0	-1.3632e-05	0.00474485	0.00654941	0.0106658
V4847	0	-6.43145e-05	0.00489878	0.00814733	0.011512
V4848	0	-2.52491e-05	0.00548177	0.00891784	0.0103914
V4850	0	-0.0004282	0.00529831	0.00758704	0.0135152
V4852	0	-0.000161959	0.00494637	0.00800013	0.0117774
V4854	0	-0.00109143	0.00586537	0.0083124	0.0129972
V4855	0	-0.000218249	0.00519408	0.00798331	0.0119908
V4859	0	0.000854091	0.00596551	0.00663968	0.010702
V4862	0	-0.00104647	0.00535943	0.00810117	0.01045
V4866	0	0.00104293	0.0063637	0.00954995	0.0106952
V4869	0	0.00021628	0.00479767	0.00865449	0.0107687
V4874	0	-0.000174254	0.00602733	0.00757027	0.0158421
V4875	0	0.00142346	0.00521784	0.00855508	0.0101916
V4876	0	0.000797759	0.00580277	0.00728274	0.013495
V4877	0	-0.000195979	0.00500622	0.00862658	0.0134695
V4878	0	-0.000782452	0.00569368	0.00915361	0.0127123
V4880	0	0.00151963	0.00620289	0.0066309	0.0127862
V4882	0.00115696	0.000784215	0.00503962	0.00769783	0.0127909
V4887	0	-0.00174119	0.0056997	0.00865991	0.0141435
V4888	0	0.000885695	0.00505022	0.00721342	0.011759
V4889	0	-0.00043901	0.00629115	0.0090332	0.0122552
V4892	0	0.000867651	0.00540192	0.00715329	0.0114296
V4905	0	0.00144321	0.00539846	0.00840723	0.0114238
V4907	0.00622274	-0.000996176	0.00610274	0.0073434	0.0127651
V4908	0	0.000161813	0.00525876	0.00858295	0.0125706
V4912	0	-0.000819318	0.00618019	0.00825259	0.011025
V4914	0	-0.0009601	0.00518546	0.00913407	0.0120648
V4917	0	0.00134377	0.00508556	0.00995944	0.0127136
V4918	0	-0.000268115	0.00549292	0.00795729	0.0107256
V4921	0	-0.00133598	0.00523993	0.00777815	0.0108021
V4923	0	-0.00152263	0.00558848	0.00989218	0.010854
V4924	-0.000797211	-6.15298e-05	0.00514095	0.00815112	0.0118917
V4934	0	-2.19213e-05	0.00546613	0.00798763	0.0109903
V4937	0	-0.000108487	0.0050058	0.00952725	0.01115
V4938	0	0.000126796	0.00408365	0.00772917	0.0142648
V4941	0	0.000783506	0.00574737	0.00839888	0.0128606
V4945	0	0.00160585	0.00557928	0.00737636	0.0127568
V4952	0	0.000430711	0.00556343	0.00864245	0.0117054
V4968	0	-0.00102322	0.00564579	0.00839323	0.0105614
V4971	0	-1.64063e-05	0.00518998	0.00831404	0.0114293
V4972	0	-6.44487e-05	0.00535694	0.00730701	0.0107535
V4973	0	0.00106438	0.00460525	0.00998385	0.0120233
V4974	0	0.000215095	0.00583595	0.00844523	0.0108665
V4990	0	0.00179843	0.00533431	0.00784598	0.013985
V4996	0	0.000469158	0.00465138	0.00939049	0.0105468
V4998	0	-0.000343956	0.0056601	0.0075724	0.0126035
V5012	0	0.000262729	0.00609017	0.00761823	0.0125243
V5013	0	0.000947536	0.00542443	0.00722391	0.0141484
V5015	0.000176708	0.000645962	0.00583522	0.00806218	0.0106268
V5016	0	-0.00205415	0.00540929	0.0107243	0.0178706
V5021	-0.0306039	-0.000207709	0.00465896	0.00906569	0.0132295
V5023	0	-0.000515269	0.00522033	0.0118882	0.0129917
V5024	0	0.000401808	0.00584871	0.00849402	0.0123757
V5027	0	-0.00060164	0.00596496	0.00837245	0.0121437
V5028	0	-0.000825384	0.00624171	0.00778264	0.0114033
V5035	0	-3.78749e-05	0.00514031	0.00853738	0.0131204
V5037	0	-0.000334339	0.00500515	0.00770518	0.011782
V5042	0	0.000672445	0.00534616	0.00843326	0.0127924
V5044	0	0.000311507	0.00482378	0.00870604	0.0141224
V5050	0	0.0016816	0.0064351	0.00740496	0.0125522
V5060	0	0.000342218	0.00522073	0.00868176	0.0126153
V5062	0	0.000645978	0.00408389	0.00853461	0.0112867
V5065	0	-0.000676471	0.00480856	0.00782791	0.0124586
V5078	0	-0.000771699	0.00506035	0.00772519	0.0106371
V5082	0	-0.00127076	0.00446014	0.00963102	0.0115371
V5083	-0.000292811	-0.000458987	0.00594785	0.00914962	0.0120447
V5087	0	0.00100011	0.00435042	0.00912739	0.0120828
V5088	0	-0.00029213	0.00669648	0.00934183	0.0108321
V5093	0	0.00114785	0.00539182	0.0084312	0.0130152
V5096	0	-0.000327192	0.00520811	0.00954428	0.0108967
V5097	0	0.000429151	0.00526143	0.00768101	0.0104439
V5104	0	-0.000184237	0.00616014	0.00727596	0.0136212
V5106	0	0.000255216	0.00623329	0.00687156	0.00997158
V5109	0	-0.0010632	0.00635226	0.00832577	0.0108543
V5116	-0.00105612	-6.09204e-05	0.00562887	0.00886032	0.0126296
V5127	0	0.000687546	0.0038072	0.0085102	0.0111467
V5133	0	-0.000818075	0.00540263	0.00751199	0.0114269
V5134	0	0.000509309	0.0047424	0.0086105	0.0114925
V5138	0	-0.000677973	0.00472009	0.00667473	0.0106872
V5140	0	0.0013499	0.00552644	0.0084485	0.0142027
V5141	0	-8.61084e-05	0.00442716	0.00871085	0.0144346
V5145	0	0.000271439	0.00597049	0.00775797	0.0104452
V5148	0	0.000369194	0.00510214	0.0103362	0.0109237
V5151	0	-4.02773e-05	0.00610011	0.00823545	0.012925
V5154	0	-0.000155306	0.00508252	0.00909451	0.0121667
V5155	0	0.000895128	0.0049508	0.00802536	0.0134017
V5161	0	0.00150533	0.00600301	0.010326	0.01337
V5162	0.0183963	-0.000477096	0.00534515	0.0084733	0.0107189
V5169	0	-0.000445661	0.00536794	0.00748916	0.0112445
V5171	0	0.000190733	0.00477221	0.00758206	0.0115607
V5172	0	7.5613e-05	0.00516832	0.00898961	0.0144183
V5176	0	-0.000130103	0.00545669	0.00860321	0.0103655
V5177	0	-0.000394112	0.00570055	0.00966522	0.0125733
V5178	0	-0.00145483	0.00531473	0.00820798	0.0120303
V5183	0	2.31776e-07	0.00607964	0.00893739	0.0111576
V5184	0	-0.000907481	0.00461145	0.00885867	0.0117598
V5189	0	0.000300729	0.00613177	0.00850643	0.0122169
V5191	0	0.000565333	0.006024	0.00810189	0.0121177
V5195	0	0.000271009	0.00576041	0.00720043	0.0151551
V5197	0	-0.000145623	0.00599112	0.00746027	0.0144099
V5199	0	0.000719364	0.00569442	0.00782205	0.0150579
V5205	0	-4.18213e-05	0.00536138	0.00840519	0.0113023
V5206	0	-0.000568154	0.00556069	0.0079846	0.0107025
V5210	0	-0.00113878	0.00528085	0.00765454	0.0107861
V5217	0	0.000439437	0.00421294	0.00950467	0.0118271
V5219	0	-0.00102434	0.00486092	0.00908776	0.0131942
V5220	0	-0.00113943	0.00529611	0.0089155	0.0116394
V5222	0	-0.000990646	0.00456658	0.0106429	0.0121934
V5223	0	0.000811341	0.0057761	0.0081659	0.0119004
V5231	0	0.000967658	0.0061288	0.00769018	0.010904
V5232	0	-0.00106724	0.0053472	0.00822584	0.0104411
V5242	0	0.000805408	0.00542856	0.00871503	0.0127427
V5244	0	0.000544844	0.00531467	0.00906154	0.0108589
V5250	0	-8.58125e-05	0.00469145	0.0102739	0.0113653
V5251	0	0.000249077	0.00479723	0.00851705	0.0114624
V5254	0	-0.000206235	0.00564575	0.00735425	0.0104867
V5262	0	-0.000354637	0.00515166	0.00929243	0.012812
V5264	0	-0.000567555	0.00597385	0.00857	0.00980935
V5279	0	0.000175789	0.00557824	0.00874458	0.0101544
V5282	0	-0.000338807	0.00603811	0.00835005	0.0124291
V5284	0	-8.58797e-06	0.00528335	0.00991636	0.0139148
V5287	0	-0.000809925	0.0043629	0.00838402	0.0119799
V5289	0	-0.000528956	0.00530352	0.00951781	0.0134404
V5290	0	0.00117621	0.00495278	0.00924234	0.012016
V5292	0	0.000185534	0.00598333	0.0083625	0.0148694
V5296	0	-0.000443724	0.00559636	0.00765413	0.0114263
V5298	0	0.000933043	0.00639489	0.00836831	0.0118416
V5299	0	0.00098144	0.00518554	0.00703194	0.0132739
V5300	0	0.00128511	0.00591391	0.00695633	0.011904
V5301	0	0.000268128	0.00640674	0.00649121	0.0125836
V5304	0	-0.000165211	0.00541777	0.00871656	0.0113611
V5306	0	-0.00103838	0.00531185	0.00854198	0.0118731
V5307	0	0.000931013	0.00550785	0.0072741	0.0121915
V5308	0	0.00118554	0.00609665	0.00765001	0.0136547
V5309	0	0.00133412	0.00544196	0.00846198	0.0126725
V5310	0	0.000196313	0.00506446	0.0082746	0.0117294
V5312	0	-0.000337807	0.0055464	0.00809617	0.0116366
V5314	0	-0.000232755	0.00522699	0.00915827	0.0113839
V5316	0	-0.000701767	0.00600643	0.00681066	0.0109622
V5317	0	0.000187486	0.00475392	0.0070528	0.010507
V5318	0	0.000676117	0.00585622	0.00788925	0.0111736
V5320	0	-0.000391214	0.00506341	0.00859566	0.0120147
V5327	0	-0.000371825	0.00547411	0.00793146	0.0106665
V5328	0	-0.000199209	0.00547387	0.00715088	0.0106572
V5329	0	-0.000651387	0.00587855	0.00751017	0.012834
V5330	0	0.000111351	0.00638789	0.00793809	0.012173
V5333	0	-0.00227893	0.00739633	0.00925082	0.0122873
V5335	-0.00841683	0.00126731	0.00571823	0.00853992	0.0143442
V5336	0	0.0010518	0.00643929	0.00823121	0.0116421
V5337	0	0.00113462	0.00626857	0.00830008	0.0112572
V5338	0	-0.000287113	0.00530077	0.00813836	0.0113265
V5339	0	-0.00059212	0.00523028	0.0089845	0.0123378
V5341	0	-0.000583168	0.00496628	0.00771	0.0119157
V5342	0	-0.00169702	0.00574174	0.00872611	0.0131497
V5343	0	-1.22247e-06	0.00529235	0.00782319	0.011969
V5346	0	5.25674e-05	0.0049755	0.00705726	0.0109834
V5347	0	0.00033884	0.00472073	0.00724119	0.01118
V5348	0	0.000355112	0.0063161	0.00738788	0.012495
V5355	0	0.000796784	0.00531514	0.00687557	0.011712
V5364	0	2.14626e-05	0.00551268	0.00761108	0.0125437
V5366	0	-1.52398e-05	0.00491891	0.00776564	0.0126028
V5369	0	0.000457073	0.00489621	0.00774453	0.0151465
V5377	0	0.000741553	0.00663595	0.00768889	0.0149748
V5384	0	0.000790775	0.0056463	0.00717858	0.0106004
V5385	0	0.000284179	0.00652879	0.00645554	0.0110509
V5386	0	0.000126121	0.00534013	0.00950023	0.0138007
V5387	0	0.0013442	0.00549114	0.0100303	0.013821
V5390	0.0230345	-0.000217165	0.00513945	0.007068	0.0122568
V5391	0	-0.000765153	0.0054548	0.00803012	0.0121696
V5394	0	0.000973239	0.00553932	0.00883986	0.016448
V5395	0	0.000426349	0.004888	0.00774697	0.0102231
V5396	0	-0.000938718	0.0054784	0.00747119	0.00964022
V5398	0	-0.000702317	0.0040867	0.00753003	0.0116874
V5399	0	0.000836422	0.00572505	0.00865285	0.0132518
V5401	0	0.00172879	0.00618189	0.009274	0.0127118
V5402	0	0.00195413	0.00607666	0.00938313	0.0123107
V5403	0.0199386	-4.24887e-05	0.00502027	0.00880807	0.00977964
V5404	0	-0.000899007	0.00579718	0.00721407	0.0105804
V5406	0	-0.000290236	0.00601522	0.00822598	0.0136118
V5412	0	-0.000294949	0.00539758	0.00833895	0.0119171
V5413	0	-0.000136651	0.00521603	0.00706229	0.0117246
V5414	0	8.86279e-05	0.00467545	0.00880061	0.0104576
V5415	0	-0.000944732	0.00590164	0.0091001	0.0135205
V5423	0	0.000370388	0.00545393	0.00773119	0.0129108
V5424	0	0.000644728	0.00616784	0.00831603	0.0132152
V5430	0	-5.94717e-05	0.00498113	0.00788424	0.0138229
V5432	0	0.000597698	0.00572499	0.00808922	0.0118437
V5435	0	-0.00157135	0.00576981	0.0136886	0.0143937
V5439	0	-0.00145926	0.00616393	0.0102	0.0127774
V5441	0	7.55455e-05	0.00542776	0.00780269	0.0119373
V5446	0	0.00183155	0.00549272	0.00914962	0.0115594
V5454	0.00679028	0.000916301	0.00546979	0.00839379	0.0120956
V5455	0	0.0026162	0.00607563	0.00830464	0.0114764
V5462	0.00484638	0.000496907	0.00478997	0.00674002	0.0159622
V5464	0	0.00206993	0.00573864	0.00745488	0.0109571
V5469	0	-0.000100511	0.00449374	0.00781807	0.0124756
V5472	0	0.000595441	0.00533232	0.00887262	0.0110106
V5479	0	-0.0010938	0.00568112	0.00851072	0.0113568
V5484	0	7.82006e-05	0.00525392	0.0100213	0.0108345
V5486	0	0.000846705	0.00497046	0.00797888	0.0113014
V5488	0	0.000846705	0.00476963	0.00976897	0.0110307
V5489	0	0.00127809	0.00523047	0.00747104	0.0107315
V5490	0	0.000917516	0.00648463	0.0080422	0.0127517
V5491	0	0.000370798	0.0051105	0.00796099	0.0158524
V5492	0	-7.21977e-05	0.00560977	0.00700295	0.0113572
V5493	0	-0.00123724	0.00494996	0.00834966	0.0119117
V5495	0	0.0004576	0.00619532	0.0073749	0.0109624
V5496	0	-0.000719248	0.00521607	0.00670545	0.0120912
V5497	0	5.98652e-05	0.00485985	0.00755948	0.00951642
V5498	0	0.00150209	0.00653458	0.00896283	0.0120853
V5502	0.0253401	-0.0013459	0.00511223	0.00792354	0.0160263
V5503	-0.00485654	0.00103494	0.00523708	0.00771817	0.0129203
V5504	0	5.67161e-05	0.00559454	0.00866562	0.015019
V5507	0	0.00133901	0.00497744	0.00734143	0.0136361
V5510	0	0.000336177	0.00448378	0.00755446	0.0136738
V5511	0	-0.00193248	0.00599279	0.00808971	0.0143123
V5514	-0.00696952	-0.00133571	0.00479829	0.0155319	0.0136518
V5517	0	-0.000378915	0.00518534	0.00839392	0.0103743
V5521	0	-0.000378915	0.00580316	0.00792196	0.0135261
V5522	0	-0.000951158	0.00534627	0.00768856	0.0114275
V5523	0	0.00071928	0.00561058	0.0071757	0.0163069
V5526	0	-0.000438926	0.00616759	0.00868057	0.0130996
V5532	0	0.000625657	0.00502841	0.00811669	0.0112281
V5543	0	0.000674261	0.00508606	0.00833236	0.0123608
V5545	0	7.8708e-05	0.00476007	0.00861259	0.0125882
V5547	0	0.000676325	0.00549252	0.00768547	0.0141335
V5551	0	0.000380019	0.00564112	0.00828253	0.0125519
V5552	0	0.00105968	0.00590051	0.00923527	0.011322
V5553	0	0.000156139	0.00597278	0.00917723	0.0110172
V5560	0	0.00106044	0.00582224	0.00728627	0.0118335
V5562	0	0.000602043	0.00476872	0.00901046	0.0120694
V5563	0	-6.11117e-05	0.00596672	0.00852711	0.010863
V5572	0	0.000128177	0.00523053	0.00706523	0.0122044
V5573	0	0.00050284	0.00494374	0.00784799	0.0115352
V5574	0	0.000175995	0.00618718	0.00719841	0.0116705
V5577	0	-0.000337874	0.00557445	0.00750973	0.0116641
V5578	0	0.000183618	0.00529123	0.00852931	0.0106616
V5580	0	-0.000558973	0.00514458	0.00859967	0.00962348
V5582	0	-0.000901208	0.00475498	0.00804617	0.013033
V5583	0	0.000103343	0.00514933	0.00730068	0.0125515
V5585	0	0.000108032	0.00597075	0.00735699	0.0124272
V5587	0	-0.00116754	0.00519733	0.0073776	0.0125509
V5595	0	-2.34538e-06	0.00534972	0.00727717	0.0144524
V5600	0	-0.000523424	0.00601366	0.00909304	0.0115347
V5604	0	-0.000780252	0.00600196	0.00698611	0.0117717
V5609	0	-0.000154302	0.00560414	0.00856739	0.012076
V5610	0	0.0002703	0.00622822	0.00782115	0.0116639
V5612	0	-0.000367694	0.00504314	0.00910674	0.0112986
V5620	0	-0.000563052	0.00474878	0.00750291	0.0119719
V5627	0	-3.19839e-05	0.00590745	0.00733822	0.0118659
V5632	0	0.000411822	0.00486475	0.00824853	0.0105488
V5635	0	-0.000747053	0.00517755	0.00757239	0.0118572
V5641	0	-0.000753741	0.00602626	0.00744964	0.0128843
V5644	0	0.00017313	0.00497877	0.00814564	0.0114357
V5645	0	-0.000362945	0.00544495	0.00771931	0.0117437
V5646	0	0.000382151	0.00563485	0.00795739	0.0106576
V5649	0	0.000259766	0.00368214	0.00759424	0.01268
V5658	0	-0.00140675	0.00568969	0.00694844	0.0124483
V5659	0	0.00101531	0.00548109	0.00756232	0.0112847
V5661	0	-0.00147481	0.00599462	0.00751105	0.0114789
V5662	0	0.000426643	0.00452992	0.00733717	0.012134
V5666	0	-0.000251786	0.00469583	0.00821074	0.0135096
V5667	0	1.64244e-05	0.00507878	0.00728192	0.010828
V5668	0	0.000570587	0.00494529	0.00744767	0.0123581
V5670	0	-0.00129798	0.00585243	0.00770252	0.0127963
V5671	0	0.000867336	0.0062426	0.00806102	0.0123817
V5675	0	-0.0010496	0.00571441	0.00720803	0.0121607
V5676	0	0.000519122	0.00482525	0.00735224	0.0109669
V5679	0	0.000173608	0.00466545	0.00843172	0.0128221
V5685	0	-0.000514088	0.00577223	0.0081767	0.0118424
V5691	0	0.000370308	0.00523334	0.00779665	0.00996948
V5697	0	-5.62261e-05	0.00595122	0.00821622	0.0128357
V5705	0	0.00232814	0.00617253	0.00768149	0.0132219
V5706	0.0176771	0.00217258	0.00607922	0.0077979	0.0126616
V5708	0	-0.000620453	0.00470265	0.00942502	0.0117691
V5713	0	0.000226524	0.00508167	0.00773773	0.0120698
V5717	0	-0.00018411	0.00602361	0.0073592	0.0119031
V5724	0	0.000519608	0.00473412	0.00772891	0.0115208
V5733	0	-0.000155032	0.00537019	0.00778097	0.0131134
V5735	0	0.00045097	0.0049218	0.00794713	0.00954626
V5736	0	0.000857803	0.00574036	0.00697006	0.0137341
V5742	0	-0.000445048	0.00478868	0.00802622	0.0124294
V5747	0	-3.37992e-05	0.00548073	0.00943576	0.0112075
V5750	0	0.000619144	0.00640325	0.00931768	0.0106183
V5751	0	0.000619144	0.00511964	0.00837749	0.0110995
V5752	0	0.000679784	0.00633866	0.00859257	0.00980932
V5754	0	0.000422971	0.00543405	0.00782478	0.0119814
V5762	0	-0.000293485	0.00493426	0.0085571	0.012408
V5763	0	-1.05754e-05	0.00547767	0.00766833	0.0122656
V5764	0	4.43145e-05	0.00550146	0.00884478	0.0118126
V5767	0	-0.0014136	0.00612435	0.00797784	0.0117346
V5776	0	-0.00106331	0.00509547	0.00903273	0.0105141
V5779	0	0.0008969	0.00659197	0.00838976	0.0130483
V5780	0	0.000281554	0.00709738	0.00824086	0.0119739
V5784	0	0.000138189	0.00571396	0.00714849	0.0112923
V5789	0	-0.00103822	0.0062454	0.00777785	0.0106366
V5792	0	-0.000316947	0.00530087	0.00831044	0.0118594
V5793	0	0.000748146	0.00503526	0.00676404	0.01252
V5794	0	-0.000340846	0.00485338	0.00838518	0.0104372
V5810	0	-0.000810495	0.00615172	0.00794409	0.0119724
V5815	0	0.00121206	0.00478073	0.00846279	0.0118117
V5816	0	0.0015942	0.00555629	0.00762228	0.0104056
V5817	0.00318876	0.000565343	0.0061306	0.00799076	0.0112552
V5826	0	0.00126617	0.00501914	0.0084175	0.0114614
V5835	0	0.000618927	0.00539277	0.0104874	0.0110209
V5836	0	-0.000136373	0.00500638	0.00713628	0.0103524
V5840	0	0.000539776	0.00530233	0.00868282	0.0125032
V5843	0	0.000317154	0.0060448	0.00863278	0.0139979
V5847	0	0.000369443	0.00543307	0.00809081	0.0166651
V5848	0	0.000737619	0.00472409	0.00851367	0.0151616
V5849	0	-0.00113174	0.00540604	0.00747751	0.0118597
V5851	0	-6.23816e-05	0.00497657	0.00811231	0.0115739
V5853	0	-0.000973871	0.00621149	0.00677803	0.0111009
V5855	0	0.000382683	0.00457782	0.00749294	0.011536
V5858	0	0.000686422	0.00511283	0.00779841	0.0115085
V5859	0	0.00103505	0.00529138	0.00910064	0.0114305
V5866	0	-0.000943407	0.00601656	0.0102813	0.0119151
V5869	0	-1.48808e-05	0.00630151	0.00987363	0.0113041
V5879	0	-0.000562905	0.00504923	0.00849243	0.0118818
V5881	0	0.000532907	0.00532621	0.00806196	0.0128347
V5887	0	0.000797699	0.00598498	0.00689608	0.0104524
V5893	0	-0.0011675	0.00679392	0.00731599	0.0117858
V5894	0	-0.000165186	0.00604483	0.00745524	0.0134045
V5898	0	0.00128959	0.00608624	0.00804981	0.0134462
V5899	0	-0.000737188	0.00533039	0.0074325	0.00950176
V5901	0	-3.73676e-05	0.0046962	0.00709567	0.0111728
V5907	0	0.000260953	0.00582375	0.00737976	0.0122764
V5910	0	-0.000833619	0.00518926	0.00758043	0.0100315
V5919	0	0.00219443	0.00517142	0.00867946	0.0162888
V5921	0.0059193	-0.00223502	0.00542382	0.00831754	0.013865
V5924	0	0.000472937	0.00594904	0.00832901	0.0131932
V5931	0	-0.000944102	0.00580997	0.00877159	0.0117318
V5933	0	-0.00103254	0.0057765	0.00718883	0.0106039
V5936	0	-0.000749348	0.00488122	0.00810969	0.0123196
V5946	0	0.000784354	0.00638303	0.00908094	0.00934901
V5950	0	-0.00207212	0.00646012	0.0117298	0.0125128
V5952	-0.0586671	-0.000978168	0.00484371	0.00870354	0.00952394
V5958	0	-0.000270195	0.00597578	0.00823047	0.014421
V5961	0	0.00057819	0.0055137	0.0113859	0.0126202
V5963	0	0.000507593	0.00460255	0.00917782	0.0109346
V5966	0	-0.000343932	0.0061812	0.00870988	0.0112186
V5967	0	-0.000946392	0.00450806	0.00704585	0.0104299
V5978	0	-5.27675e-05	0.00558466	0.00670608	0.0118766
V5981	0	-0.000155528	0.00523049	0.00775249	0.0117806
V5984	0	-5.39218e-05	0.00543113	0.00831417	0.0115078
V5986	0	-0.000250149	0.0049588	0.00799089	0.0117838
V5994	0	-0.000160068	0.00489435	0.00942461	0.0154742
V5999	0	-0.000300071	0.00613831	0.00791485	0.00990483
V6004	0	0.000557819	0.00620853	0.00867172	0.0113181
V6018	0	0.000667035	0.00422275	0.00803123	0.0119885
V6019	0	-0.000182769	0.00539021	0.00885913	0.0116478
V6022	0	-0.00238576	0.00654783	0.0109027	0.0137936
V6027	-0.0481288	0.000295994	0.00471667	0.0077612	0.0125503
V6033	0	0.000123581	0.00368163	0.00787417	0.0122083
V6039	0	0.000721563	0.00551498	0.00949753	0.0107818
V6040	0	-0.000314184	0.00592241	0.00770466	0.0152498
V6046	0	-0.000210008	0.00536538	0.00786946	0.0114673
V6047	0	3.40567e-05	0.00524242	0.00969086	0.0116143
V6050	0	0.000850229	0.00638315	0.00662797	0.0144476
V6052	0	0.000152873	0.00531279	0.00894062	0.0119196
V6055	0	4.88787e-05	0.00470628	0.00826223	0.0117863
V6057	0	-0.00120998	0.00561302	0.0076626	0.0118637
V6059	0	-0.0013147	0.00609306	0.00771535	0.0125797
V6060	0	-0.000114484	0.00552128	0.00788176	0.0112931
V6062	0	0.000534355	0.00661491	0.008335	0.0165709
V6067	0	5.52118e-05	0.00507601	0.00807933	0.0107518
V6068	0	0.00070882	0.00563143	0.00938537	0.0117275
V6069	0	8.37341e-05	0.00577088	0.00642561	0.0130864
V6082	0	0.00165126	0.00638187	0.0104134	0.0129723
V6084	0.012081	0.000328083	0.00554084	0.00749738	0.0104931
V6086	0	1.19378e-05	0.00541466	0.00761201	0.0118282
V6087	0	-0.000471397	0.00533969	0.00843113	0.0126045
V6091	0	-0.00044175	0.00492326	0.00807634	0.0115137
V6092	0	-0.00116508	0.00602723	0.008336	0.0152566
V6095	0	0.000778053	0.00534606	0.00830092	0.0138267
V6097	0	0.00238074	0.00678173	0.00862259	0.0114832
V6098	0.00702611	-0.000526147	0.00508819	0.0079695	0.0174451
V6101	0	0.00144732	0.0053429	0.00882049	0.0135106
V6109	0	-0.00184728	0.00612813	0.0102673	0.0107079
V6110	-0.00834744	-0.000182373	0.00499067	0.00818545	0.0117914
V6111	0	0.00107089	0.00583589	0.00835465	0.013789
V6113	0	-0.000509143	0.0049522	0.00853725	0.0107516
V6114	0	-0.000893186	0.00433122	0.00893142	0.0102702
V6115	0	-0.00146071	0.00504864	0.00760257	0.0133363
V6116	0	-0.00157094	0.00565823	0.0083843	0.0127748
V6117	0	0.000316216	0.00511215	0.00770767	0.00979561
V6124	0	0.00127072	0.00531837	0.00883927	0.0108906
V6133	0	0.000953178	0.00691103	0.00692846	0.0122954
V6135	0	-0.000723553	0.00466671	0.00740652	0.0101634
V6138	0	0.0005485	0.00475165	0.00829019	0.0119909
V6156	0	0.000304352	0.00461969	0.00770195	0.0101628
V6163	0	-0.000170887	0.00639191	0.00733108	0.0113794
V6168	0	-0.000606108	0.0050438	0.00787988	0.0112786
V6175	0	2.15962e-05	0.0061842	0.0087792	0.014455
V6176	0	4.6017e-05	0.0044318	0.00752739	0.0111513
V6177	0	-0.000611704	0.00481275	0.00792	0.0122871
V6178	0	9.10953e-05	0.00550075	0.00839109	0.0106954
V6180	0	-0.000704519	0.00512529	0.00866717	0.0118924
V6182	0	0.0012907	0.006238	0.00899267	0.0123101
V6185	0	-0.00038364	0.00521923	0.0100168	0.011196
V6186	0	-0.00224211	0.00602465	0.00957708	0.0121824
V6187	0	-0.000291648	0.00662743	0.00746768	0.010974
V6191	0	-0.00058433	0.00538685	0.00859607	0.0113279
V6194	0	-0.000298213	0.00525182	0.00765414	0.011701
V6195	0	0.000316175	0.00549722	0.00858057	0.0126425
V6206	0	-0.000131237	0.00466082	0.00871878	0.0131104
V6210	0	-0.00176976	0.00458088	0.00870921	0.0144776
V6211	-0.0212883	2.06695e-05	0.00596977	0.00882768	0.0109588
V6213	0	1.49454e-05	0.00502413	0.0083543	0.0120313
V6215	0	-0.00021677	0.00551314	0.00898633	0.0115318
V6217	0	7.38352e-05	0.00472963	0.00816212	0.0124169
V6218	0	-0.000670095	0.00593007	0.00891475	0.0111729
V6221	0	0.00196292	0.00584298	0.0112366	0.011974
V6222	0.000750243	0.000119473	0.00553466	0.00857226	0.0110105
V6224	0	0.000279044	0.00581369	0.00927166	0.0127255
V6228	0	-0.000791256	0.00575936	0.00886196	0.0128623
V6236	0	0.000128262	0.00597185	0.00733061	0.0133832
V6239	0	-0.000434107	0.00548147	0.00786192	0.0127944
V6240	0	-0.000452796	0.00561003	0.00924014	0.0128681
V6242	0	0.000766325	0.00497215	0.00819858	0.0111374
V6243	0	-0.00038988	0.0054433	0.00857159	0.0129948
V6244	0	-0.00027489	0.00537357	0.00972992	0.0116567
V6245	0	-0.00137645	0.0055809	0.00789258	0.0133717
V6247	0	0.000293047	0.00531914	0.00901675	0.0123934
V6249	0	0.000290384	0.00525132	0.00841766	0.0108305
V6250	0	-0.00136	0.00651297	0.00760064	0.0134139
V6251	0	-0.000159963	0.00435762	0.00727549	0.0112491
V6253	0	0.00137214	0.00522694	0.00855075	0.0139151
V6254	0	8.61572e-05	0.00477346	0.00982817	0.00928336
V6255	0	8.61572e-05	0.00598842	0.00798476	0.0119796
V6256	0	-0.000123168	0.00519568	0.009121	0.0110531
V6260	0	-9.77155e-05	0.00543033	0.00863154	0.0112262
V6261	0	-0.000375434	0.00509384	0.00799381	0.0146157
V6263	0	-0.00102969	0.00512889	0.0084079	0.0116904
V6265	0	0.00412775	0.00791475	0.0164384	0.0258323
V6268	0.0628335	0.00165979	0.00601374	0.00987885	0.0108419
V6272	0	-0.000272386	0.00561691	0.0063728	0.0122669
V6276	0	-0.00132275	0.0059378	0.00896488	0.0113096
V6299	0	0.00165911	0.00444874	0.00762888	0.0116287
V6300	0	0.000677684	0.00461774	0.00782149	0.0107198
V6302	0	-0.00107298	0.00583824	0.0086164	0.0136047
V6304	0	0.000282402	0.00468491	0.00820427	0.01043
V6309	0	0.000716162	0.00483641	0.00910926	0.011819
V6310	0	-0.000807817	0.00572924	0.00758778	0.0124852
V6312	0	-0.000773225	0.00547717	0.00599797	0.0127125
V6314	0	-0.000758071	0.00490006	0.010191	0.0131939
V6316	0	0.000248063	0.00505252	0.00661503	0.0134305
V6318	0	0.00022323	0.00506247	0.00709548	0.0134915
V6326	0	-8.66552e-05	0.00516585	0.00794337	0.0124251
V6329	0	-0.00108678	0.00420991	0.00952541	0.0102612
V6332	0	-0.000442757	0.00578662	0.00786426	0.011302
V6334	0	-6.03913e-05	0.00488588	0.0074372	0.0112704
V6336	0	-0.00118222	0.00481715	0.00771019	0.012415
V6338	0	0.000587822	0.00503515	0.00911681	0.0130125
V6339	0	0.0012276	0.0057679	0.00752608	0.0103271
V6342	0.00730915	0.000582389	0.00491812	0.00771107	0.0118203
V6343	0	0.000498488	0.00483352	0.00799722	0.0123697
V6349	0	-0.00089918	0.00595604	0.00916763	0.0122778
V6357	0	0.000583066	0.0053015	0.0067676	0.0137235
V6358	0	-0.000431663	0.00574476	0.00799409	0.0129014
V6359	0	-0.00334102	0.00727163	0.00982273	0.0156596
V6366	-0.0204176	0.00202921	0.00523997	0.0103785	0.0114598
V6372	0	0.000619316	0.00524501	0.00813691	0.0120461
V6381	0	-0.00143397	0.00550783	0.00992662	0.0144317
V6382	0	-8.09121e-05	0.00589055	0.00792787	0.0121055
V6383	0	0.000462577	0.0046346	0.0084715	0.0108247
V6388	0	-0.000161302	0.00545041	0.00960319	0.0125583
V6392	0	-0.000189807	0.00589093	0.00872999	0.0116964
V6393	0	0.00058147	0.00633897	0.00735814	0.0116209
V6394	0	0.00056134	0.00505028	0.00746125	0.0124181
V6395	0	-0.000422165	0.00451667	0.00791998	0.0124401
V6398	0	-0.00150211	0.00545393	0.00799423	0.0124977
V6403	0	-0.00103698	0.00511281	0.00844504	0.0138649
V6405	0	-0.00107582	0.00582041	0.00948608	0.010063
V6406	0	0.00274642	0.00712452	0.0109479	0.017242
V6408	0.0194939	-0.000117136	0.00442573	0.00815393	0.0111783
V6412	0	7.87756e-05	0.00497488	0.00763718	0.0145139
V6414	0	0.000822414	0.00485747	0.00747375	0.0113817
V6418	0	0.000727216	0.00611028	0.0105501	0.01171
V6419	0	0.00168372	0.00566524	0.00770531	0.0132222
V6420	0	-0.000404865	0.00587225	0.00909403	0.0134376
V6422	0	-1.87983e-05	0.0053069	0.0079968	0.0117307
V6423	0	-0.000871367	0.00600919	0.00919411	0.0117377
V6430	0	-0.00111277	0.00500668	0.00833177	0.0123026
V6431	0	0.000333685	0.00529707	0.0075611	0.0126254
V6439	0	-0.00171181	0.00590887	0.00814505	0.0143368
V6440	0	-0.000506138	0.00505771	0.00934988	0.012077
V6451	0	-3.55611e-05	0.00483328	0.00923681	0.0113966
V6473	0	-0.000306976	0.00505344	0.00811342	0.0125199
V6476	0	-0.000178274	0.00560288	0.0094063	0.0128415
V6479	0	-0.00106039	0.00546904	0.00848708	0.0122335
V6480	0	0.00020971	0.00554994	0.00699605	0.0108432
V6483	0	-0.000113262	0.00647138	0.00877171	0.0128751
V6485	0	0.00080947	0.00549786	0.00842174	0.0133316
V6492	0	0.000752881	0.0053125	0.00842289	0.0129909
V6493	0	-0.000430222	0.0056968	0.00700869	0.0122161
V6494	0	-0.000430222	0.00501601	0.00956471	0.0103949
V6495	0	0.000346455	0.00603872	0.00731961	0.0116102
V6498	0	-0.00101552	0.00559602	0.00792818	0.0130426
V6500	0	0.000671613	0.00445456	0.00826748	0.0105997
V6506	0	0.000590228	0.0059553	0.00737282	0.0128415
V6508	0	0.000590228	0.00488987	0.00943857	0.0120894
V6509	0	-0.000414707	0.00590934	0.00729784	0.011509
V6514	0	-0.000282514	0.00477401	0.00729225	0.0104759
V6516	0	0.00029004	0.00514338	0.00913536	0.0122826
V6517	0	0.00029004	0.00474013	0.00809042	0.0121869
V6518	0	8.87389e-05	0.00602526	0.00794474	0.012592
V6519	0	0.000174765	0.00513435	0.00785241	0.0127165
V6520	0	-0.000388595	0.00530365	0.0100615	0.0123299
V6521	0	0.000272126	0.00470883	0.00881027	0.0130179
V6525	0	7.66911e-05	0.00467797	0.0077645	0.0124266
V6526	0	-0.000267956	0.00444791	0.00913145	0.00961869
V6527	0	-0.00016575	0.00575179	0.00833827	0.0142736
V6533	0	0.000831672	0.00505211	0.00678653	0.0106959
V6534	0	-0.00122435	0.00506634	0.00695347	0.0113787
V6535	0	0.000517178	0.0059863	0.00880709	0.0114457
V6536	0	-0.0012251	0.00555548	0.00865962	0.0112627
V6537	0	0.00102988	0.00566221	0.00843691	0.0131664
V6538	0	0.000384048	0.00576827	0.00941993	0.0139299
V6557	0	-0.000576763	0.00520554	0.0075124	0.0125422
V6559	0	-0.00010547	0.00575747	0.00820749	0.0118492
V6566	0	0.000459237	0.00484042	0.00847908	0.0110119
V6567	0	-0.00119328	0.00494079	0.00705533	0.0149863
V6576	0	-0.00245701	0.00513618	0.00986186	0.0129423
V6587	0	0.000729052	0.00493168	0.00888329	0.0124334
V6589	0	0.00185761	0.00545681	0.00785719	0.0142452
V6600	0.00266632	0.00189482	0.00624391	0.0105519	0.0140917
V6601	0	-0.000213113	0.00551685	0.00672019	0.0109287
V6602	0	0.000322064	0.00533008	0.00821013	0.0100417
V6603	0	-0.000302897	0.00417518	0.00871271	0.0101807
V6633	0	-0.00111509	0.00531255	0.00805172	0.0103555
V6647	0	-0.00158902	0.00631327	0.00903908	0.0127042
V6649	0	-0.00062969	0.00517299	0.00871024	0.0108375
V6653	0	-0.00018893	0.00617807	0.00884682	0.0115209
V6659	0	0.000395749	0.006347	0.0088692	0.00992736
V6660	0	-4.64644e-05	0.00630727	0.00788868	0.0108897
V6665	0	0.00143038	0.00531443	0.00863372	0.0109014
V6667	0	0.000806996	0.00526182	0.00846702	0.0114647
V6668	0	2.20061e-05	0.00537995	0.00810312	0.0125075
V6673	0	0.00151073	0.00536854	0.00832917	0.0118609
V6675	0	0.0008744	0.00491044	0.00832378	0.0115117
V6677	0	-0.00136817	0.0050892	0.00706283	0.012016
V6679	0	9.14416e-05	0.00470107	0.00806337	0.0103236
V6685	0	0.000384753	0.00564476	0.00772472	0.0120534
V6686	0	0.000235833	0.00437541	0.00720539	0.0116275
V6690	0	0.000105512	0.00569996	0.00784728	0.0102411
V6698	0	-0.000155752	0.00526792	0.00830637	0.0118735
V6719	0	0.000209928	0.00521191	0.00834595	0.0136468
V6722	0	0.000572882	0.00618558	0.00810205	0.0114494
V6725	0	-0.00100715	0.00552129	0.00996152	0.0128976
V6727	0	-0.000796794	0.00622219	0.00842704	0.0122715
V6730	0	-0.000532903	0.00595209	0.00803147	0.0105509
V6732	0	0.00157779	0.00511136	0.00832089	0.0122441
V6735	0	-8.26209e-05	0.00590221	0.0072974	0.0122566
V6736	0	-0.000174944	0.00434346	0.00936309	0.0139766
V6737	0	-0.00115025	0.00621042	0.00923344	0.0127104
V6738	0	-0.00115289	0.00509717	0.0114553	0.0140215
V6739	0	-0.000949293	0.00550241	0.0104566	0.0123711
V6747	0	-0.000586573	0.00488752	0.00767511	0.0142771
V6757	0	0.00231342	0.004421	0.00928013	0.0118471
V6758	0	-0.000484352	0.00507621	0.0108308	0.0098001
V6759	0	-0.000480714	0.00513187	0.00671179	0.0125494
V6761	0	-0.000929455	0.00542098	0.00822731	0.0132911
V6762	0	-0.00153615	0.00501448	0.0074864	0.0123349
V6766	-0.00161241	-0.00100222	0.00527533	0.00704206	0.0112104
V6771	0	0.00139122	0.00573632	0.00736199	0.0111691
V6772	0	1.34316e-05	0.00588743	0.00724968	0.0111678
V6774	0	-0.000847119	0.00555788	0.00762082	0.0098996
V6776	0	-0.000847119	0.00527459	0.00849314	0.0115405
V6777	0	-0.000271481	0.00569443	0.00864109	0.0108905
V6781	0	0.000107109	0.0061554	0.00903366	0.0111504
V6785	0	-0.00061161	0.00648053	0.00821782	0.0113916
V6796	0	-0.00061161	0.00475055	0.00823919	0.011559
V6797	0	-0.000796257	0.00555981	0.00808773	0.012825
V6798	0	-0.00032217	0.00457276	0.00787557	0.0109222
V6806	0	-0.000363524	0.00560431	0.00774126	0.0129861
V6811	0	0.000424994	0.00463216	0.00737858	0.0110968
V6817	0	0.000832224	0.00552235	0.00782759	0.0131635
V6821	0	0.00110349	0.00534919	0.00732642	0.011341
V6827	0	-0.00190288	0.00588566	0.00913913	0.0127307
[truncated: 365 more rows]

## Sheet: Summary_qtl_SL
Marker	LASSO	RR_BLUP	BL	BayesA	BayesB
V8	0	0.000188859	0.0152112	0.0238096	0.0355532
V10	0	-0.00574418	0.0200438	0.019841	0.0395188
V15	-0.141329	0.00613601	0.0173136	0.023637	0.0448148
V18	0.0349975	-0.000271156	0.014713	0.0182979	0.0292007
V20	0	0.00182892	0.0129772	0.0219333	0.0345912
V21	0	-0.00236387	0.0145143	0.0209617	0.0297198
V22	0	0.00101419	0.0178223	0.0200134	0.0389945
V23	0	-0.000174723	0.0168692	0.0215882	0.0292673
V29	0	0.000657063	0.0158978	0.0201881	0.0347087
V30	0	0.0033614	0.0127144	0.0197988	0.0439228
V34	0	4.8425e-05	0.0149373	0.0201125	0.0543858
V35	0	-0.00233249	0.0148272	0.019493	0.0361976
V43	0	-0.00217272	0.0144422	0.0216565	0.0361295
V47	-0.00317046	0.00122868	0.0153664	0.0193872	0.0367792
V48	0	0.0053581	0.0188563	0.0231869	0.0334902
V65	0	0.000672323	0.0137464	0.0198222	0.0427554
V66	0	0.000678883	0.0170477	0.0221642	0.034102
V68	0	-0.000833808	0.0130931	0.0240011	0.0373546
V69	0	-0.00115953	0.0183512	0.0201797	0.0358907
V72	0	0.00129164	0.0146764	0.0229184	0.0322619
V76	0	-0.00177294	0.0151287	0.0223507	0.036617
V77	0	-0.000575808	0.0128062	0.0223255	0.0368164
V81	0	-4.56728e-05	0.0128173	0.0197693	0.0339206
V82	0	-0.00260194	0.0134748	0.0211717	0.0376916
V84	0	-0.00267215	0.0163202	0.0264635	0.0337396
V85	0	0.00089357	0.0161341	0.0189919	0.034221
V87	0	0.00162273	0.0135567	0.0190899	0.0307088
V91	0	0.000505169	0.0146324	0.0210245	0.0456186
V96	0	-0.00142392	0.0173576	0.0192747	0.0375341
V98	0	-0.00226508	0.0167506	0.0202039	0.0312696
V99	0	0.00469643	0.014291	0.0246433	0.0398079
V101	0	0.000453367	0.0166523	0.0175	0.0322776
V103	0	-0.000442563	0.0156743	0.0204657	0.0384554
V107	0	0.000920024	0.0140033	0.0207045	0.0344179
V112	0	-0.000382653	0.0176614	0.0192432	0.0409856
V114	0	7.64338e-05	0.0119702	0.0198306	0.041462
V115	0	0.000371091	0.013566	0.0190496	0.0386493
V116	0	0.00235557	0.0140947	0.0209107	0.0414147
V118	0	-0.00247601	0.0157293	0.022253	0.0418279
V129	0	-0.000679192	0.0159657	0.024111	0.0371515
V136	0	-0.00519091	0.015625	0.0205321	0.0367516
V140	0	-0.00220903	0.015155	0.0218904	0.0403541
V142	0	0.000206977	0.0168221	0.0217282	0.0441882
V148	0	0.00197053	0.0165717	0.0207814	0.0405594
V153	0	-0.000554729	0.0175415	0.0192014	0.0343
V154	0	0.0061077	0.0167166	0.0179783	0.0393095
V160	0	0.00126036	0.0141523	0.0225767	0.0350168
V162	0	0.00145785	0.013157	0.0198705	0.0331405
V163	0	0.00234408	0.0174908	0.0258503	0.0387758
V166	0	0.00812097	0.0184907	0.0246161	0.0476781
V167	0.0620011	-0.000339147	0.0167514	0.0176057	0.0363622
V169	0	0.00296998	0.0163855	0.0228385	0.0436534
V170	0	-0.00192893	0.0164513	0.017482	0.0328686
V171	0	0.00307638	0.0176661	0.0204724	0.0474753
V172	0	0.00307638	0.0205069	0.0192152	0.0353135
V175	0	-0.0022913	0.0153577	0.0222521	0.035982
V176	0	0.000376537	0.0145013	0.0173739	0.0349921
V177	0	-9.76399e-05	0.0150465	0.0201552	0.037536
V180	0	0.00212624	0.019926	0.0203861	0.0385436
V184	0	-0.00211272	0.0182776	0.0168407	0.0318238
V190	0	0.0036551	0.0155724	0.0215568	0.0365876
V196	0.00354744	-0.00141116	0.0152679	0.0195067	0.0381399
V199	0	-0.00335413	0.0187927	0.0188715	0.040773
V201	0	0.000400613	0.0168412	0.019655	0.0367682
V206	0	0.000234957	0.0161504	0.0215454	0.033452
V211	0	-0.00437573	0.0146637	0.0187046	0.0339933
V215	0	-0.00437573	0.0152196	0.0215499	0.0453648
V216	0	0.000839097	0.0118477	0.019122	0.0363583
V217	0.0342269	0.00157795	0.0159491	0.0186406	0.0447452
V220	0	-0.000885015	0.0133997	0.0195509	0.0351033
V221	0	-0.00338775	0.0188245	0.018872	0.0382808
V223	-0.0117393	0.000245489	0.0159439	0.0211936	0.0392422
V231	0	0.00122579	0.0146039	0.0204738	0.039128
V233	0	-0.00215773	0.0186932	0.0234337	0.0345327
V234	-0.000821749	0.00160278	0.0159961	0.0179496	0.0355566
V236	0	-0.000871718	0.0192883	0.0199381	0.0321452
V238	0	-0.000502984	0.0164291	0.022442	0.0373378
V239	0	-0.00200007	0.015636	0.0192408	0.0357581
V241	0	0.00140825	0.0168532	0.0172533	0.0380676
V246	0	0.00376451	0.014835	0.0206083	0.0374509
V247	0	0.000175456	0.0146596	0.0208316	0.0329943
V248	0	-0.00295726	0.0132134	0.0223269	0.0382782
V250	-0.018449	0.00215018	0.0176204	0.0197842	0.0387168
V251	0	-0.000908765	0.0181972	0.0196815	0.0392709
V258	0	-0.00157506	0.0153197	0.0189766	0.0344255
V270	0	-0.0016883	0.0142332	0.0199489	0.0366267
V273	0	-0.000400223	0.0136031	0.0197614	0.0385308
V276	0	0.00127529	0.0177291	0.0223313	0.0305548
V279	0	-0.00136077	0.016158	0.0200652	0.0339575
V280	0	0.00258395	0.0133073	0.022337	0.0339746
V287	0.00741413	0.000594336	0.0139359	0.0198265	0.0364675
V289	0	0.0022691	0.0154872	0.0181178	0.0320262
V291	0	-0.000530142	0.0167419	0.0197591	0.0362155
V294	0	0.00180936	0.0143331	0.0204445	0.0366067
V296	0	-0.00181858	0.0176793	0.0196763	0.031904
V298	0	0.00390764	0.0203924	0.0215774	0.0412968
V299	0.00266532	-0.00185679	0.0146585	0.0186215	0.0331591
V305	0	-0.00191676	0.015124	0.0215632	0.039874
V306	0	-0.00206353	0.0152776	0.0198462	0.0368075
V309	0	-0.00585899	0.0151425	0.0237658	0.0415588
V319	0	0.00112463	0.0164504	0.0190649	0.0376962
V323	0	-2.56941e-05	0.0148221	0.0213307	0.0410551
V324	0	0.00615853	0.0138328	0.0259451	0.0345997
V332	0.07196	0.00316312	0.0160294	0.0215573	0.045698
V339	0	0.000905166	0.0182112	0.0224729	0.0359784
V341	0	0.000875961	0.0177308	0.0200399	0.0299912
V349	0	0.00323034	0.0159333	0.0215029	0.0353031
V351	0	-0.000362279	0.0152266	0.0200924	0.0417116
V358	0	0.000513032	0.014538	0.0244174	0.0337422
V361	0	-0.0046381	0.0159683	0.0171382	0.0359424
V364	0	0.000645392	0.0172738	0.0210601	0.0388947
V365	0	0.00504119	0.0167089	0.021172	0.0362168
V367	0.0183757	0.00270139	0.0176943	0.0231834	0.0429054
V375	0	0.00196194	0.0172377	0.0224136	0.0377375
V380	0	0.0042709	0.0173269	0.0270738	0.0405132
V384	0	-0.00168682	0.0142859	0.0225792	0.0393649
V385	0	-0.00174517	0.0149808	0.0220051	0.0357181
V388	0	-0.000934422	0.0147289	0.0212927	0.0356575
V390	0	-0.00142483	0.0148654	0.0203193	0.0382265
V392	-0.0156276	-0.00234198	0.0169824	0.0211308	0.037994
V402	0	-0.00234198	0.0176962	0.0190189	0.0373618
V403	0	0.00073502	0.0172444	0.0214295	0.0405442
V410	0	-0.00015899	0.0126312	0.0229419	0.0362199
V411	0	-0.000129337	0.0160677	0.0197964	0.0347181
V416	0	0.000660482	0.0156269	0.0208293	0.0399216
V420	0	0.00536046	0.0187362	0.0210642	0.0392105
V425	0.0246676	0.00171609	0.0164159	0.0220789	0.0442938
V426	0	0.00138908	0.0148006	0.0192319	0.0422895
V428	0	0.000591639	0.0155666	0.0198034	0.0426196
V444	0	-0.000832377	0.0149795	0.0219652	0.0395619
V448	0	-0.00287152	0.0155144	0.0197085	0.0390532
V450	0	-0.000351869	0.0165477	0.0199126	0.0329555
V453	0	0.000676059	0.0168696	0.0202041	0.0337736
V455	0	0.00323342	0.0134313	0.0206991	0.0385212
V465	0	-0.0026011	0.0140046	0.0194145	0.0363571
V466	0	0.00376115	0.0163166	0.0202584	0.0339249
V470	0.0611664	-0.000784017	0.0177384	0.020744	0.033022
V472	0	-0.00169612	0.0149778	0.0208112	0.0381951
V481	0	-0.00287501	0.0158654	0.0196303	0.0364667
V484	0	0.00512142	0.0163231	0.0200077	0.0328253
V485	0	0.00266877	0.0165185	0.0168053	0.0408969
V489	0	6.65906e-05	0.0150832	0.0209711	0.0402803
V491	0	0.00329722	0.013665	0.0191401	0.033021
V496	0.0165632	-0.000206194	0.0162887	0.0193434	0.0400458
V498	0	0.00156908	0.0150917	0.0210432	0.0398075
V500	0	0.000552991	0.0185509	0.0184537	0.0301364
V520	0	0.00618767	0.0162709	0.0212993	0.0409807
V521	0	0.00203396	0.0140222	0.0199941	0.0410135
V526	0	-0.000448914	0.016095	0.0192231	0.0363796
V527	0	0.00029008	0.0173785	0.019262	0.0378321
V528	0	0.00361373	0.0166359	0.0234317	0.0448104
V529	0.0457691	0.000650299	0.0151999	0.020078	0.0320936
V531	0	-0.000783663	0.0153778	0.0212863	0.036625
V533	0	0.00108286	0.0160742	0.0190329	0.0353642
V534	0	0.00298636	0.0150626	0.0205118	0.0343931
V541	0.0055097	-0.00138857	0.0140452	0.0227015	0.0437644
V543	0	0.00175959	0.016059	0.0249569	0.0354214
V546	0	0.00208455	0.0184047	0.0190024	0.0421554
V552	0.00033978	-0.000265101	0.019404	0.0202923	0.0337333
V557	0	-0.00165428	0.0140049	0.0239389	0.0344018
V560	0	-0.00280909	0.0137997	0.0243642	0.0367292
V561	-0.0108439	-0.000160484	0.0146373	0.0228961	0.035409
V563	0	0.00167657	0.0156669	0.0187442	0.0313693
V571	0	0.00167657	0.0162705	0.0226049	0.0359592
V572	0	0.000953431	0.0155574	0.0202192	0.0396461
V574	0	0.00278187	0.0142226	0.0231102	0.0423111
V575	0.0062068	0.00373147	0.0179946	0.0236731	0.0419479
V577	0.0187579	-0.00187618	0.0136369	0.0188134	0.0410689
V585	0	-0.00118341	0.0140692	0.0230004	0.0360214
V586	0	-0.000493947	0.0168359	0.0208288	0.0415448
V588	0	-0.00153266	0.0164844	0.020731	0.0381984
V589	0	0.00185275	0.0139262	0.0195391	0.0399219
V595	0	0.000621753	0.0167071	0.0181116	0.0349621
V596	0	0.00133042	0.0169129	0.0183205	0.0336114
V599	0	0.00146044	0.0178986	0.0197931	0.0362015
V600	0	0.00176963	0.0162892	0.0241044	0.0355883
V604	0	0.00303709	0.0151261	0.018022	0.04399
V610	0	0.00473542	0.0158056	0.0217462	0.0367544
V621	0.00585881	0.00111602	0.0173418	0.0202651	0.0351496
V627	0	0.000131977	0.0187563	0.0166746	0.0432517
V630	0	-0.00199233	0.0151812	0.0207936	0.0295295
V633	0	0.000449426	0.0125871	0.0184324	0.0334475
V636	0	-4.53289e-05	0.0147947	0.0203272	0.0350005
V639	0	-0.000362279	0.0164398	0.0209011	0.0355383
V640	0	-0.000746897	0.0169752	0.022639	0.0386382
V648	0	-0.00272931	0.0148047	0.0214972	0.0392526
V649	0	-0.00117606	0.0147153	0.0220167	0.0344822
V651	0	0.000369235	0.0170061	0.0219354	0.0362408
V654	0	-0.00430544	0.0202583	0.0203201	0.0366682
V656	-0.0167086	0.00282544	0.0167257	0.019769	0.0337131
V657	0	-0.00197124	0.0166635	0.0194347	0.0312953
V658	0	0.000790375	0.0150411	0.0185744	0.0405497
V661	0	-8.96776e-06	0.0170469	0.0214454	0.036945
V664	0	-0.00270473	0.0159552	0.0208964	0.0403749
V665	0	0.00173178	0.0179434	0.0187284	0.0433277
V667	0	0.00219344	0.0141904	0.0191969	0.0331451
V670	0	-0.0015164	0.0177696	0.022516	0.0380956
V671	0	-0.00257224	0.0153257	0.0215198	0.0387776
V672	0	0.00178859	0.0144672	0.0193633	0.0325637
V673	0	-0.00223314	0.0163093	0.0191162	0.0364648
V674	0	0.000854801	0.0176562	0.0177837	0.0348828
V677	0	0.0016474	0.0158204	0.0188596	0.0374012
V689	0	0.000272552	0.0141507	0.0177006	0.0393402
V692	0	0.00381595	0.0165645	0.0196466	0.0381899
V693	0	0.000199244	0.0183367	0.0233124	0.037151
V698	0	0.00068129	0.0141026	0.0233288	0.0331612
V699	0	-0.00123981	0.0149013	0.0251926	0.0347066
V700	0	0.00311321	0.0152492	0.020849	0.0342113
V703	0.0573277	0.0016836	0.0157432	0.0216971	0.0447039
V705	0	-0.000438367	0.0148779	0.0197185	0.0494295
V706	0	0.000368256	0.0156896	0.0192713	0.0326015
V707	0	0.000486935	0.0161261	0.0182012	0.0369854
V708	0	-0.000227426	0.0178955	0.0256418	0.038604
V715	0	0.000267817	0.0163754	0.0220701	0.054043
V717	0	-0.000411684	0.0156078	0.0225242	0.0408836
V719	0	0.000542276	0.0166035	0.0218107	0.040602
V723	0	0.00119592	0.016004	0.0236935	0.0365184
V726	0	-0.00378633	0.0151151	0.0186468	0.034223
V727	-0.00511261	-0.00161975	0.0182032	0.0222295	0.0304147
V728	0	0.000333223	0.0150402	0.0198643	0.0484133
V729	0	0.00368646	0.0166725	0.0202747	0.0349212
V732	0	0.00368646	0.0157962	0.0193342	0.0391165
V733	0	-0.00172179	0.014073	0.0204756	0.0371123
V734	0	-0.00172179	0.0147308	0.0190487	0.0389817
V735	0	0.000864101	0.0167229	0.0212678	0.0340417
V758	0	-0.000244352	0.017393	0.0182716	0.0431547
V765	0	-0.00145247	0.0150868	0.0226442	0.0388922
V767	0	-0.00254344	0.0143339	0.0188737	0.0425949
V768	0	-2.47736e-06	0.0171894	0.0184519	0.0435253
V770	0	-0.000936406	0.0159794	0.0184138	0.0335876
V778	0	-0.00169763	0.0135639	0.0187717	0.0318339
V783	0	0.00344764	0.0163911	0.0212457	0.0365614
V796	0	0.000186092	0.0180305	0.0218328	0.0403147
V804	0	-0.00153434	0.0152947	0.0182626	0.0376606
V810	0	0.00198941	0.0179074	0.0193901	0.0378982
V814	0	-0.0027376	0.0156468	0.0204455	0.043124
V816	0	0.00123476	0.0142054	0.021419	0.0332439
V818	0	0.00225104	0.0151664	0.0186766	0.0337698
V819	0	0.0027885	0.0158643	0.0184885	0.0377453
V822	0	-0.000385564	0.0161581	0.0202926	0.0394603
V824	0	0.00120072	0.0148445	0.0226673	0.0359793
V826	0	0.00140809	0.0160456	0.0223325	0.0424084
V828	0	0.000106149	0.017195	0.0223049	0.0372162
V829	0	0.00429033	0.0171877	0.0226272	0.0381159
V833	0.0591335	0.001703	0.0134253	0.0186397	0.0305144
V837	0	0.00302762	0.0164032	0.0187715	0.039581
V842	0	0.00170706	0.0148	0.021093	0.0390839
V845	0	0.00154219	0.0141503	0.018622	0.0341198
V847	0.000445176	0.00538688	0.0172873	0.0219639	0.0404372
V849	0	-0.00383295	0.0192954	0.0184667	0.038733
V850	0	0.00123846	0.0164125	0.0205589	0.039194
V851	0	0.00123846	0.0143566	0.0216746	0.0385666
V852	0	0.00117478	0.0150148	0.0219246	0.0383147
V856	0	-0.000794623	0.0172302	0.0199465	0.0349246
V857	0	-0.000960508	0.0186343	0.021055	0.0433922
V859	0	0.000907245	0.0151973	0.0197756	0.0376901
V863	0	-0.00339531	0.0137529	0.0204097	0.0414537
V871	0	-0.00204762	0.0158299	0.0218043	0.0399438
V875	0	-0.00288744	0.0164337	0.0184757	0.0374759
V878	-0.0175154	0.00139394	0.018144	0.0253713	0.0371659
V879	0	-0.00294987	0.0160776	0.0216647	0.0304795
V880	0	-0.000214849	0.0155995	0.0222533	0.038884
V891	0	0.000889104	0.0146876	0.0203564	0.0377273
V894	0	0.00342996	0.0171605	0.0248555	0.0287735
V895	0	-0.00103432	0.0158046	0.0203857	0.0393036
V901	0	-0.00103432	0.0149592	0.0225981	0.0397057
V902	0	-0.000106757	0.0134116	0.0211206	0.0377335
V904	0	0.000376472	0.0174324	0.0198224	0.0374081
V906	0	0.000975859	0.0196263	0.0199135	0.039005
V907	0	0.00239595	0.0173308	0.0214269	0.0381707
V911	0	0.00258276	0.0193826	0.0231245	0.0339295
V914	0	0.00559009	0.0183514	0.0217159	0.0405263
V918	0	-0.00176835	0.018051	0.0203672	0.0314316
V921	0	-0.00191031	0.0153114	0.0205947	0.0333961
V922	0	0.000307296	0.0156349	0.0206647	0.0372701
V924	0	-0.000238729	0.0167728	0.0244741	0.0325654
V929	0	0.00120204	0.0174958	0.018927	0.040371
V934	0	0.00306705	0.0167543	0.0195303	0.0366777
V942	0	-0.00257402	0.0147536	0.0199446	0.0450267
V945	0	0.00297985	0.0177492	0.0223549	0.0345492
V947	0	0.00247435	0.0173235	0.0180339	0.0418243
V948	0	0.00211996	0.0190346	0.0180171	0.02665
V950	0	-0.00167304	0.0151806	0.0358936	0.0324844
V977	0	0.00228135	0.0157254	0.01976	0.0360501
V985	0	0.000245843	0.0167009	0.0208234	0.0357844
V997	0	0.00541852	0.0157601	0.0207777	0.056823
V998	0	0.00146739	0.0174663	0.0204705	0.0368073
V999	0	0.00458028	0.0163251	0.0216398	0.0354183
V1002	0	0.00280015	0.0128017	0.0203135	0.0384565
V1004	0	0.000632031	0.0167165	0.0229848	0.0406455
V1006	0	-0.00281781	0.0172551	0.0207168	0.0421212
V1008	0	-5.79392e-05	0.0147272	0.0166433	0.0396961
V1010	0	0.000432881	0.0154572	0.0215998	0.0339867
V1012	0	-0.000925687	0.0152116	0.0202799	0.0392362
V1016	0	-0.000633701	0.0157768	0.0208392	0.0332322
V1019	0	0.00195361	0.0140477	0.0214206	0.0419557
V1020	0	-0.000591718	0.0174557	0.0241842	0.0291373
V1021	0	0.00282425	0.0143306	0.0214363	0.0458195
V1025	0	0.00037375	0.0121853	0.0210115	0.0414471
V1027	0	0.00537982	0.0153607	0.0212707	0.0334181
V1028	0	1.72355e-05	0.0179745	0.0239353	0.0372929
V1033	0	-0.000146046	0.0149839	0.0206047	0.0367383
V1038	0	0.000196972	0.0142063	0.0196422	0.032684
V1041	0	-0.00563338	0.016949	0.0257027	0.0403674
V1043	0	0.00916838	0.0198317	0.0244314	0.0508228
V1048	0.0118057	0.00824441	0.0188498	0.0235002	0.0368697
V1054	0	-7.35021e-05	0.0161199	0.0201297	0.0305147
V1055	0	0.00167021	0.017018	0.0221932	0.0425357
V1060	0	-0.000507407	0.0139984	0.0202687	0.0358939
V1071	0	0.000165129	0.0171681	0.0219783	0.0357229
V1072	0	0.000773815	0.0174035	0.0196499	0.0359379
V1073	0	0.00171651	0.016585	0.0207593	0.0408721
V1074	0	-0.00234641	0.0150665	0.022043	0.0379527
V1075	0	-0.000890224	0.0193024	0.0197432	0.0357965
V1076	0	-0.00495472	0.0163042	0.0214697	0.0309942
V1079	-0.0137623	0.00193727	0.0141545	0.0206247	0.0357396
V1081	0	0.000257415	0.0157042	0.0199369	0.0344435
V1084	0	0.00092838	0.0183831	0.017866	0.0407267
V1089	0	-3.37654e-05	0.0179474	0.0221955	0.0317059
V1090	0	0.000155919	0.0157011	0.0209245	0.0326161
V1091	0	-0.0027286	0.0208728	0.0189516	0.0381219
V1092	0	0.000399689	0.0177148	0.0203303	0.0370677
V1093	0	0.000274711	0.014754	0.0182086	0.0398635
V1100	0	-0.000609652	0.0135465	0.0204254	0.0420691
V1105	0	-0.000617176	0.0146646	0.0216981	0.0314515
V1106	0	0.00431317	0.0187638	0.0265644	0.0344224
V1107	0.0324333	-0.00218928	0.015592	0.020375	0.0400146
V1109	0	-0.00131505	0.0160605	0.0203046	0.0357736
V1110	0	0.000758862	0.0162249	0.0219038	0.0325139
V1116	0	-0.00270442	0.0142674	0.02032	0.0355249
V1118	0	-0.00215215	0.0142575	0.0177975	0.0356329
V1122	0	0.00129794	0.0166018	0.022837	0.0411258
V1126	0	0.00148933	0.0204142	0.0189232	0.0380532
V1134	0	0.0036849	0.0153363	0.0230154	0.045682
V1135	0	0.000372169	0.0162972	0.0211955	0.0366307
V1136	0	-0.000364472	0.0148997	0.018218	0.0391289
V1145	0	0.00157499	0.0181896	0.0189579	0.0376921
V1146	0	0.00131148	0.0155156	0.0204709	0.040247
V1147	0	-0.00167998	0.0160217	0.0236754	0.0399426
V1152	0	-0.0028565	0.017503	0.0188122	0.0398558
V1153	0	-0.00190884	0.0149194	0.0224509	0.0394206
V1156	0	0.00101511	0.0168458	0.0181817	0.0391731
V1157	0	-0.00180339	0.0174394	0.0223098	0.0330082
V1159	0	0.000297997	0.0136766	0.0205721	0.0280104
V1164	0	-0.00325663	0.0154708	0.0213067	0.0379765
V1165	0	0.00233715	0.0170056	0.0185896	0.0392999
V1167	0	0.00279516	0.0136811	0.0199689	0.0417618
V1170	0	0.00483075	0.0159325	0.0204713	0.0362363
V1176	0.0383794	0.000990276	0.0172239	0.0230058	0.0402333
V1177	0	-0.000650756	0.01714	0.0233726	0.034105
V1180	0	-0.000383921	0.0179853	0.0251906	0.0361543
V1181	0	-0.00178713	0.0160765	0.0212257	0.0381601
V1182	0	-0.00248286	0.0134188	0.0209357	0.0414782
V1185	0	-0.00415806	0.0167988	0.0225582	0.0389607
V1192	0	9.90888e-05	0.0195482	0.017437	0.0346147
V1194	0	-0.00517533	0.0151434	0.022802	0.0406535
V1206	-0.0634052	0.00132123	0.0165095	0.0183926	0.0372167
V1210	0	0.000633501	0.0174298	0.0217398	0.0384136
V1211	0	0.00156716	0.0165659	0.0235702	0.0375336
V1212	0	0.00620968	0.0192047	0.0249467	0.0416386
V1214	0.0591401	0.00270598	0.0204916	0.0228399	0.0366368
V1216	0	-0.00437218	0.0153605	0.0252206	0.0383727
V1217	-0.0644309	0.00238634	0.015638	0.0217764	0.045561
V1222	0	0.000983879	0.0136903	0.01969	0.0280467
V1233	0	-0.0046526	0.016667	0.0203928	0.0441294
V1240	0	0.00178738	0.0195207	0.0274624	0.037061
V1247	0	0.00380655	0.0157595	0.0185761	0.0350794
V1249	0	-0.00348505	0.0170121	0.0215117	0.0390899
V1251	-0.139306	-0.000700869	0.0173611	0.0199917	0.0354797
V1258	0	-0.000812893	0.0157356	0.0191697	0.03875
V1260	0	-0.00470222	0.020011	0.0268741	0.0401719
V1262	-0.0272021	0.00163426	0.0151199	0.0212151	0.0367175
V1266	0	-0.00288223	0.0167556	0.0197421	0.0328228
V1267	0	-0.0028432	0.0170597	0.022821	0.0414749
V1268	0	-0.00175034	0.016604	0.0259194	0.0391955
V1269	0	-0.00129833	0.0165309	0.0219347	0.0368353
V1270	0	0.00253823	0.0155961	0.0194635	0.0318896
V1271	0	0.00254022	0.0184287	0.0215099	0.0386943
V1281	0	-0.000141565	0.0163052	0.0183718	0.0376523
V1283	0	-0.000161666	0.0167817	0.0242118	0.0343704
V1284	0	0.000969224	0.0201691	0.0243343	0.0357065
V1285	0	0.00248632	0.0190155	0.0205493	0.0343825
V1286	0	-0.00266375	0.0149914	0.0180429	0.0403827
V1289	0	-0.00262251	0.0167714	0.0185601	0.0415511
V1297	0	0.00489534	0.0178707	0.0199526	0.0436376
V1299	0.0461648	0.000524698	0.0165404	0.0210723	0.0394207
V1300	0	0.00307079	0.0171261	0.019155	0.0326296
V1301	0	0.000860544	0.0166895	0.0187977	0.0489355
V1302	0	0.00129098	0.0143585	0.0160807	0.0381469
V1311	0	-0.00641618	0.0158913	0.0199496	0.056421
V1316	0	-0.00675117	0.0185414	0.0294181	0.0347992
V1317	0	0.00441077	0.0162428	0.022397	0.0382761
V1322	0.107166	0.00190545	0.018623	0.0214976	0.0383743
V1324	0	0.000224698	0.0149581	0.0169909	0.032542
V1326	0	0.000651417	0.0126562	0.0198279	0.0388533
V1339	0	0.000278568	0.0160986	0.0174479	0.0348243
V1340	0	-0.000368999	0.0147328	0.0181498	0.0327753
V1343	0	-0.00246073	0.0172018	0.0205303	0.0340071
V1348	0	0.00328907	0.0169633	0.0180727	0.033419
V1355	0	0.000945452	0.0152473	0.0187262	0.0362325
V1357	0	0.00150512	0.0177981	0.0204303	0.040963
V1358	0	0.000689388	0.0173043	0.0210611	0.0420009
V1361	0	0.00100868	0.017281	0.0184872	0.0323055
V1363	0	-0.000309127	0.0204646	0.0199425	0.0437359
V1364	0	-0.00189679	0.0163187	0.0215323	0.0363792
V1365	0	0.000825481	0.0132339	0.021824	0.0372933
V1368	0	0.00156006	0.0145928	0.0194678	0.0377541
V1369	0	-0.000174895	0.0143114	0.0209217	0.0382095
V1370	0	0.000631999	0.0160848	0.019751	0.0395552
V1376	0	-0.00219978	0.0156519	0.0208128	0.0355369
V1381	0	-0.00183288	0.0148891	0.0204047	0.0332062
V1382	0	-0.000721458	0.0159279	0.0184493	0.035429
V1392	0	-0.00224746	0.0167283	0.038174	0.0324543
V1396	0	-0.00144014	0.0148779	0.0277109	0.0327425
V1397	0	0.000389229	0.0176157	0.0192619	0.0455436
V1398	0	0.000956588	0.0154313	0.022638	0.0325574
V1399	0	-0.000758186	0.0146736	0.0187738	0.0391556
V1403	0	-0.00140671	0.0137521	0.0168343	0.0356886
V1406	0	0.00146507	0.0165339	0.0185721	0.0331166
V1408	0	0.00146507	0.0173192	0.0211848	0.0345033
V1409	0	-0.000194223	0.0159247	0.0171777	0.0303856
V1412	0	-0.00478442	0.0143541	0.0191408	0.0393607
V1415	-0.0194995	-0.00191345	0.0167106	0.0170949	0.0377598
V1416	0	0.00117263	0.0175917	0.0238405	0.0377461
V1419	0	0.00148058	0.0166923	0.0199005	0.0380485
V1424	0	0.00258094	0.0176282	0.0233151	0.0401026
V1428	0.0688206	-0.000714388	0.0137569	0.0221488	0.0294216
V1432	0	0.00315229	0.016078	0.0217572	0.0396678
V1435	0	0.00257629	0.0168684	0.0208171	0.0368661
V1436	0	0.000488447	0.020039	0.0193853	0.0409134
V1437	0	0.00163823	0.0157184	0.0218798	0.0340149
V1448	0	-0.00346577	0.0162412	0.0187454	0.0415299
V1450	0	0.00111884	0.015354	0.0205595	0.0364573
V1451	0	-0.00191573	0.0154139	0.0238009	0.0343145
V1454	0	-0.00165379	0.0168736	0.0198935	0.03594
V1468	0	0.000957708	0.0181384	0.0250369	0.037847
V1472	0	0.00351084	0.0155673	0.0209242	0.036334
V1474	0.0097282	-0.0013595	0.0149881	0.0190104	0.0377054
V1476	0	-0.000972718	0.0160038	0.0187615	0.037538
V1479	0	-0.00775407	0.0169703	0.0246224	0.037888
V1487	-0.0329031	-0.000383271	0.0155269	0.0197317	0.0316331
V1488	0	-0.00154192	0.0148362	0.0192157	0.0384852
V1489	0	0.000469256	0.0174458	0.0205596	0.0322625
V1491	0	0.000950905	0.0181341	0.021033	0.0368224
V1493	0	0.00342228	0.0179511	0.0206165	0.0398752
V1494	0	0.00247841	0.0176371	0.0228991	0.0347325
V1497	0	-0.00447713	0.0154392	0.019402	0.0368
V1498	-0.0353638	-0.0011207	0.0174019	0.018663	0.0381468
V1500	0	0.00156682	0.0150346	0.0206523	0.0427084
V1504	0	-0.00509629	0.0136954	0.0262874	0.0385291
V1510	-0.00603943	0.00593502	0.0155006	0.0228609	0.0390918
V1512	0.00364326	0.000944195	0.0153663	0.0177298	0.0359681
V1522	0	0.000459374	0.016324	0.0219322	0.0332144
V1526	0	-0.000458788	0.0166869	0.0223297	0.0346254
V1527	0	-0.00231149	0.0148081	0.0216467	0.0379363
V1540	0	0.000765864	0.0161528	0.0192522	0.0358318
V1542	0	0.00328785	0.0138129	0.0206246	0.036225
V1552	0	0.00171314	0.0169017	0.0217535	0.0303841
V1553	0	0.00277692	0.0163069	0.0224582	0.0333595
V1554	0	-0.00125271	0.0173414	0.0190248	0.0410365
V1555	0	0.00380008	0.0163796	0.0224735	0.0371899
V1558	0	0.00542778	0.0155461	0.0196819	0.0420495
V1560	0.0437622	-0.000733729	0.0152581	0.0175712	0.0347068
V1563	0	-0.00316587	0.0174632	0.0226097	0.0364939
V1566	0	0.00328877	0.0152878	0.0221861	0.036303
V1569	0	-0.00606519	0.0163834	0.0319725	0.0465614
V1570	0	-0.000295666	0.0118504	0.0207508	0.0323634
V1573	0	-0.000715697	0.0161039	0.0199379	0.0372218
V1575	0	-0.000249339	0.0175858	0.0238557	0.0379604
V1578	0	-0.00198177	0.0144261	0.019163	0.0395021
V1581	0	-0.0060853	0.0154883	0.0304377	0.0357944
V1585	-0.0446665	-0.00132436	0.0157482	0.0202725	0.0319712
V1586	0	-0.00321776	0.0129607	0.0204512	0.034868
V1589	0	0.00090363	0.0140928	0.0196742	0.0306718
V1596	0	-0.00200802	0.0174058	0.0188253	0.0405556
V1598	0	-0.000657066	0.0161074	0.0236918	0.0375194
V1601	0	0.000421323	0.0147041	0.0214171	0.0397732
V1602	0	-0.00206786	0.0143297	0.0228236	0.0380853
V1607	0	-0.00335071	0.0149003	0.020001	0.041781
V1612	0	-0.00151088	0.0143857	0.0210148	0.0366105
V1614	0	-0.00162712	0.0164242	0.0188892	0.0350004
V1615	0	-0.00568303	0.0174629	0.0197023	0.0393193
V1620	-0.12391	-0.0051556	0.0155079	0.0316109	0.0388634
V1621	0	0.000990458	0.0172381	0.0218696	0.0441047
V1623	0	-0.000989171	0.0150472	0.0203363	0.0382776
V1625	0	-0.00233761	0.0133152	0.0202899	0.0362198
V1626	0	0.000162016	0.016757	0.0225226	0.039377
V1627	0	0.00401157	0.0144216	0.0237184	0.0427887
V1630	0	-0.000622811	0.0148459	0.0201217	0.0401101
V1632	0	-0.000622811	0.0158986	0.0226027	0.0337224
V1633	0	0.0010044	0.0147375	0.0177954	0.0358374
V1638	0	0.00479013	0.0131421	0.0229203	0.0479877
V1639	0	-0.000736207	0.0177802	0.0203191	0.0372104
V1655	0	0.00140088	0.0139163	0.019353	0.0339908
V1657	0	0.00470392	0.0151718	0.0185784	0.0358229
V1658	0.0141669	-0.0013964	0.015575	0.0184646	0.0341977
V1662	0	-0.00280975	0.0164809	0.0217822	0.0357065
V1663	0	0.00109253	0.0170111	0.0222849	0.0353467
V1664	0	-0.00486467	0.0193823	0.0228172	0.0386016
V1667	0	-0.00236958	0.0173347	0.0217458	0.03084
V1671	0	-0.00082683	0.0143657	0.0245848	0.0358534
V1672	0	-0.00032692	0.0152303	0.0205145	0.0369073
V1683	0	-0.00301997	0.0155214	0.0185403	0.0381456
V1690	0	-0.000123282	0.0172879	0.0212614	0.0386851
V1693	0	0.00688255	0.0179128	0.02208	0.0368257
V1694	0.0804202	-0.00112387	0.0182744	0.0166856	0.040723
V1699	0	0.00091529	0.0175727	0.027122	0.0356744
V1700	0	0.0011682	0.0141674	0.0192917	0.0434598
V1704	0	-0.000319476	0.0174663	0.0204305	0.0432077
V1705	0	0.000121959	0.0152367	0.0205353	0.0392264
V1706	0	0.00124232	0.0157326	0.0205075	0.0387135
V1707	0	0.00286586	0.0172386	0.0220322	0.0351292
V1709	0.0145664	-0.00112866	0.0156814	0.0202454	0.0411498
V1714	-0.00765854	0.00269085	0.0154755	0.0205718	0.042767
V1715	0	-0.00215784	0.017908	0.0250945	0.0431484
V1720	0	-0.00208003	0.0150201	0.0215257	0.0338768
V1721	0	-0.00278247	0.02149	0.0212248	0.0371839
V1724	0	0.000167806	0.020091	0.0189695	0.0424292
V1733	0	-0.00417564	0.0159561	0.0180111	0.0416306
V1737	-0.00771656	0.00281009	0.0132146	0.0207509	0.0340997
V1738	0	-0.000614197	0.0147998	0.0220479	0.0322384
V1743	0	0.00236641	0.0151171	0.0195157	0.0410123
V1750	0	-0.000337049	0.0152765	0.0192115	0.0388871
V1751	0	-0.00118941	0.0159825	0.0225048	0.0394079
V1759	0	0.00361821	0.0158216	0.0227522	0.0312176
V1763	0	0.00425238	0.0121054	0.0255646	0.0338918
V1764	0	-0.00107093	0.0153444	0.0201483	0.0366041
V1765	0	0.000583291	0.018613	0.0207746	0.0354237
V1767	0	0.00564477	0.0188065	0.0364808	0.0433976
V1771	0.00388133	-0.000541511	0.0148815	0.0198367	0.0527525
V1773	0	-1.65076e-06	0.0139435	0.0211157	0.0386569
V1777	0	-0.0017675	0.0155863	0.0217524	0.0442238
V1780	0	-0.00321735	0.0123399	0.0195715	0.0364806
V1781	-0.0695624	0.000949929	0.0143214	0.0227293	0.03519
V1791	0	-0.00181647	0.0163859	0.0214095	0.0327301
V1795	0	0.00480623	0.0189649	0.020147	0.0359502
V1797	0	-0.00229924	0.0140967	0.0185028	0.0346869
V1799	0	0.00176257	0.0145722	0.0218239	0.0365722
V1805	0.0773254	0.00461111	0.0171616	0.0214298	0.0368086
V1819	0	0.00123609	0.0169311	0.0248987	0.045294
V1820	0	-0.00254097	0.0138395	0.0218832	0.0345153
V1824	0	0.00301984	0.0153765	0.025547	0.0323538
V1827	0	0.000859544	0.0176773	0.0256705	0.0321418
V1829	0	0.00288984	0.0127963	0.0247555	0.0345936
V1831	0.0701538	-0.00136877	0.0165605	0.0189156	0.0358825
V1840	0	-0.00477319	0.018157	0.0210786	0.0373428
V1842	0	-0.00531011	0.0192021	0.0210808	0.035535
V1845	0	0.000589998	0.0169065	0.0216586	0.0374431
V1852	0	-0.000144594	0.0199583	0.0219627	0.0414706
V1856	0	0.00117729	0.0160062	0.0183443	0.0397357
V1857	0	0.000450619	0.0155819	0.0192453	0.0336743
V1858	0	0.00281673	0.014915	0.0198304	0.0400936
V1859	0	0.00412101	0.0120503	0.0221829	0.0382093
V1860	0.00933052	0.00326092	0.0170306	0.0231151	0.0393447
V1864	0	-0.00215705	0.0154692	0.0175292	0.0378518
V1868	0	0.00275913	0.0162081	0.0197653	0.0356907
V1869	0	0.000648177	0.0169945	0.0218521	0.037072
V1871	0	0.00256033	0.0171677	0.0195543	0.0367318
V1873	0	-0.00117649	0.0147349	0.0179404	0.0320455
V1883	0	0.00379184	0.0168832	0.0180421	0.0432202
V1891	0	0.000354948	0.0162619	0.022731	0.0366375
V1894	0	-0.00336331	0.0150428	0.018051	0.0389208
V1895	0	0.000354948	0.0178971	0.0207781	0.0474727
V1897	0	0.00131932	0.0175121	0.0189512	0.03458
V1900	0	0.00118111	0.0160711	0.0225823	0.0350371
V1901	0	0.000961289	0.015842	0.0194936	0.0359543
V1904	0	0.00147599	0.0174682	0.0187995	0.0361335
V1906	0	0.00111652	0.0158445	0.0200675	0.0373535
V1908	0	-0.000297273	0.0140897	0.0202252	0.0362344
V1909	0	0.0017668	0.0152772	0.0228615	0.0378864
V1913	0	0.000795831	0.0140578	0.0194646	0.0407203
V1914	0	-0.00343817	0.0190449	0.0210727	0.0411664
V1916	0	0.00145064	0.0149737	0.022227	0.0329787
V1919	0	-0.0013562	0.0160272	0.0188025	0.0461259
V1921	0	0.00141458	0.0167982	0.0192048	0.0441313
V1922	0	0.000636102	0.0144894	0.0221328	0.0391569
V1934	0	-0.00181409	0.0148141	0.0208133	0.0395437
V1943	0	0.0047086	0.0141486	0.0194099	0.041156
V1950	0	0.00337782	0.0140846	0.0208511	0.0366943
V1957	0	-0.00191877	0.0159938	0.0200971	0.0305279
V1962	0	-0.00811458	0.0182205	0.0244716	0.0515392
V1964	-0.0531535	0.00206927	0.0147866	0.0215133	0.0426593
V1972	0	0.00235967	0.0150795	0.0220492	0.0426592
V1974	0	0.00140469	0.0163827	0.0224199	0.0413486
V1979	0	0.00124609	0.0164184	0.0256748	0.0425253
V1980	0	-0.000640302	0.0151743	0.0222747	0.0351499
V1987	0	0.00484194	0.0185785	0.0209853	0.0500893
V1990	0	0.0006555	0.0128386	0.0206225	0.0291712
V1993	0	0.000754243	0.0127538	0.0221567	0.036479
V1997	0	0.00433603	0.0163434	0.0208331	0.0356258
V2006	0	0.00170411	0.0146423	0.0198082	0.0362686
V2007	0	0.00126795	0.0154677	0.0243693	0.0412066
V2013	0	-0.00369284	0.0175427	0.0197685	0.0407617
V2020	0	0.000484992	0.0176556	0.0204873	0.0307766
V2021	0.00507584	-0.000526143	0.0167188	0.0211574	0.0349812
V2030	0	-0.00104731	0.0145343	0.0169936	0.0406065
V2033	0	-0.00212766	0.0141056	0.0209205	0.0418795
V2036	0	-0.00217414	0.0161615	0.0226179	0.0394297
V2037	0	-0.000296891	0.019195	0.0247519	0.0355151
V2042	0	0.00146329	0.0163355	0.0198423	0.0340971
V2048	0	0.00544932	0.0169729	0.0186416	0.0376574
V2055	0	0.000504168	0.0176504	0.0268777	0.0419512
V2057	0	-7.55102e-05	0.0174737	0.021013	0.0319708
V2058	0	-0.00120227	0.0168064	0.0182148	0.039706
V2060	0	-0.000993828	0.0141519	0.0231915	0.0318576
V2064	0	-0.0021032	0.0141013	0.0234404	0.0387204
V2065	0	-0.00127978	0.0158705	0.0216564	0.0409971
V2067	0	-0.00105519	0.0152925	0.021245	0.0349824
V2069	0	0.00380471	0.0157957	0.0174732	0.0307804
V2071	0	0.00194116	0.015783	0.0215966	0.0371127
V2084	0	-0.00358201	0.0167156	0.0216731	0.0419594
V2088	0	0.000905751	0.0146762	0.0206042	0.0381849
V2099	0	-0.00216622	0.0160282	0.0223188	0.0353391
V2102	0	0.00425057	0.0192444	0.0219878	0.0463545
V2103	0.0324698	0.00168295	0.0181364	0.0203545	0.0379419
V2104	0	-0.00172123	0.0172395	0.025964	0.0320967
V2109	0	-0.00138027	0.0154356	0.0207625	0.0306238
V2111	0	-0.00128916	0.0184456	0.0176677	0.0373376
V2114	0	-0.00345784	0.0151613	0.0203823	0.0438102
V2116	0	0.00289642	0.0147688	0.020875	0.0408292
V2119	0	0.00469092	0.0171778	0.0218267	0.0549272
V2122	0.0277818	-0.00215415	0.0122247	0.01876	0.0380313
V2126	0	-0.0014257	0.0156929	0.0170058	0.0390649
V2131	0	0.00203779	0.0159458	0.0198257	0.0343069
V2135	0	0.00197276	0.0170453	0.0208007	0.0359226
V2136	0	-0.000303158	0.0155766	0.0200555	0.0416552
V2138	0	-0.00375159	0.019793	0.0196514	0.0342225
V2140	0	0.00931244	0.0163093	0.0200951	0.0430146
V2143	0.0584376	-0.00113624	0.018329	0.0185819	0.0358324
V2145	0	0.00503346	0.0160488	0.0193482	0.0384901
V2149	0	0.00192642	0.0166384	0.0197499	0.0346295
V2152	0	-0.00320585	0.018468	0.0187992	0.037485
V2153	0	-0.00220777	0.0145344	0.022492	0.037644
V2156	0	0.00208941	0.0164881	0.0185769	0.0394809
V2157	0	0.00491851	0.0181941	0.0195575	0.0386987
V2161	0	0.000899472	0.0142135	0.0195591	0.0394085
V2162	0	0.00245412	0.0153387	0.0169405	0.0342447
V2171	0	0.00102631	0.016699	0.02401	0.0423342
V2172	0	-0.00465197	0.0138874	0.0206639	0.0335019
V2176	-0.00617331	0.00114261	0.0167737	0.0249359	0.039922
V2177	0	0.000869948	0.0172643	0.0220107	0.0385655
V2179	0	-0.000951904	0.0152628	0.0198913	0.0349835
V2183	0	-0.00354631	0.0169288	0.0196414	0.0398785
V2184	0	-0.00133694	0.0151254	0.0201394	0.0358312
V2189	0	-0.00146813	0.0124357	0.021538	0.0352804
V2191	0	0.00394552	0.0140327	0.0206964	0.0364713
V2194	0	-0.00063288	0.0148829	0.0184371	0.0353416
V2196	0	-0.000253304	0.0174777	0.0197391	0.0378175
V2197	0	-0.000139245	0.0151922	0.0220374	0.0359808
V2201	0	0.00231761	0.01946	0.0182343	0.038646
V2203	0	-0.00141885	0.0144157	0.0230573	0.0372439
V2204	0	0.00183436	0.0139848	0.0219351	0.0397835
V2207	0	0.00236729	0.0173204	0.0225229	0.0364473
V2208	0	0.00169989	0.0152826	0.0166324	0.0366818
V2211	0	0.00223717	0.01562	0.0211314	0.0342783
V2215	0	-0.00113684	0.014061	0.0208053	0.0442291
V2217	0	0.00275505	0.0162479	0.0215822	0.0358501
V2219	0.00688245	-0.00544062	0.0196679	0.0201894	0.0340883
V2221	0	-0.00015139	0.0204454	0.0180306	0.0373339
V2222	0	-0.00136135	0.0165208	0.0231013	0.0421795
V2226	0	0.00260593	0.01628	0.0220209	0.0359506
V2231	0	-0.000826725	0.0160318	0.0228243	0.0450103
V2234	0	0.000798701	0.0146716	0.0206792	0.0421933
V2241	0	-0.000161918	0.0142884	0.0190952	0.0339084
V2243	0	-0.00130103	0.0169433	0.0195295	0.0355582
V2244	0	0.00027213	0.0174177	0.0240447	0.0381804
V2246	0	0.00421472	0.0187314	0.0186864	0.0380227
V2254	0.0457719	-0.000550893	0.0180864	0.0208902	0.0364277
V2256	0	0.00122616	0.0163491	0.0200935	0.0389762
V2258	0	0.00277358	0.0171314	0.0255076	0.0387537
V2262	0	0.00185381	0.0161192	0.0191832	0.0402683
V2263	0	-0.00367123	0.017471	0.0241314	0.0312148
V2265	0	-0.00258409	0.015113	0.0192828	0.0396964
V2270	0	-0.000971053	0.0146769	0.0200515	0.0330692
V2273	0	-0.00593633	0.0182698	0.0253448	0.0404555
V2278	-0.0224262	-0.000870059	0.0138217	0.0197561	0.0338727
V2281	0	-0.000705262	0.0171219	0.0210863	0.0363403
V2282	0	-0.00011109	0.0162002	0.0195784	0.0351597
V2298	0	0.00217064	0.0147351	0.0204427	0.042442
V2300	0	-0.00268682	0.0146152	0.0223035	0.0337667
V2307	0	-0.00267157	0.017758	0.016987	0.035142
V2309	0	-0.0002937	0.0143559	0.0187076	0.0401702
V2323	0	0.00515248	0.0155555	0.0211514	0.0360475
V2324	0	-0.00347664	0.0160333	0.0201548	0.0341651
V2332	0	0.00403002	0.0174091	0.0195342	0.0340389
V2335	0	0.000297832	0.0164268	0.0239314	0.0352754
V2343	0	-0.00419271	0.0152969	0.0193257	0.0364714
V2347	-0.103906	-0.000387855	0.0157101	0.0216424	0.0387124
V2349	-0.00296262	-0.000387855	0.0133776	0.0211201	0.0403342
V2350	-0.000240491	0.00349003	0.0179836	0.0235289	0.0360667
V2360	0	0.00386233	0.017772	0.0242563	0.0395621
V2361	0	0.00577465	0.0188073	0.0200352	0.0434714
V2368	0.0303269	0.00371863	0.0147974	0.020826	0.0339528
V2375	0	-0.00504139	0.0161286	0.019377	0.0396096
V2378	-0.0483018	0.00385636	0.0193518	0.0211333	0.0468044
V2383	0	0.00374367	0.0173418	0.0207988	0.0451055
V2386	0.0769041	-0.00411852	0.0135101	0.0191065	0.0431105
V2389	0	-0.00500023	0.0160352	0.0225339	0.0397104
V2390	0	-0.00815708	0.0159007	0.0252333	0.044973
V2400	-0.0664835	0.00186571	0.0148628	0.0206235	0.0380363
V2401	0	0.00631049	0.0168687	0.0236708	0.0383124
V2407	0	0.00764656	0.0195067	0.0308197	0.0432661
V2415	0.115444	-0.000877931	0.0160155	0.0186041	0.0388396
V2419	0	0.0015777	0.0147977	0.0204764	0.0332961
V2424	0	0.00160751	0.0139556	0.0209314	0.0399943
V2425	0	0.00114923	0.0145973	0.0177337	0.0436351
V2427	0	-0.00479694	0.015232	0.0183799	0.0463729
V2429	-0.180493	0.000402347	0.0152738	0.0206475	0.0380332
V2430	0	0.00247307	0.0164369	0.0193341	0.0354451
V2431	0	0.00382203	0.0169448	0.0219135	0.0367933
V2432	0	0.0023942	0.0175987	0.0221482	0.033508
V2433	0	-0.00311944	0.0149348	0.0212939	0.0466579
V2436	0	-0.00313399	0.0194094	0.0188888	0.0454341
V2437	0	-0.00504001	0.0200847	0.019276	0.0384441
V2438	-0.0640388	-0.00146168	0.0153479	0.0225563	0.0400653
V2443	0	-0.00428376	0.0174359	0.0217126	0.0364269
V2449	0	-0.000543475	0.0155347	0.0175485	0.0381899
V2450	0	-0.00275886	0.0139191	0.0179467	0.0375822
V2455	0	-0.0038133	0.0193784	0.0224445	0.0421477
V2456	-0.0233512	-0.00311208	0.0164969	0.0181511	0.032361
V2461	0	-0.00217035	0.0155531	0.020815	0.0313425
V2463	0	0.00160799	0.0149226	0.0222171	0.0319342
V2473	0	0.000105049	0.0167095	0.0196624	0.0299897
V2483	0	0.00678685	0.0158127	0.0210774	0.0385318
V2484	0.0557297	-0.00143603	0.0168076	0.0213068	0.0342456
V2486	0	-0.000660212	0.0160365	0.0206259	0.0396828
V2494	0	-0.00128865	0.0147379	0.0207515	0.0395543
V2498	0	-0.00127603	0.0155656	0.019763	0.036574
V2504	0	0.00191261	0.0151325	0.018923	0.0386927
V2505	0	0.0015984	0.0162693	0.0193874	0.0357125
V2514	0	0.000287868	0.0174723	0.0180993	0.0382046
V2517	0	0.000244964	0.0156816	0.0238617	0.0403602
V2521	0	-0.000451188	0.0176249	0.0217711	0.0375511
V2523	0	-0.00222346	0.0170822	0.0215472	0.0337639
V2524	0	-0.00175268	0.0156005	0.0206973	0.0375902
V2525	0	-0.00349802	0.0174876	0.0214286	0.0363208
V2527	0	0.000462609	0.0149343	0.0217314	0.0333179
V2532	0	0.000463166	0.0167064	0.0176265	0.0338679
V2533	0	0.00427759	0.0145196	0.0199767	0.039863
V2536	0	-4.25476e-05	0.0135583	0.0188154	0.035149
V2537	0	-4.25476e-05	0.0149216	0.0200581	0.0422472
V2538	0	0.00322398	0.0170791	0.0195431	0.037792
V2539	0	0.00106587	0.0185027	0.0230004	0.0334833
V2542	0	0.00186761	0.0170261	0.0214001	0.0354243
V2543	0	-0.00309786	0.014767	0.021329	0.0433452
V2544	0	-0.00170673	0.016229	0.0239321	0.0463168
V2546	0	-0.00213734	0.0168504	0.020727	0.0412743
V2548	0	0.00138974	0.0128585	0.0237956	0.0406068
V2552	0	-0.00158356	0.0159633	0.0220528	0.0379581
V2555	0	-0.00503429	0.015071	0.0163892	0.0384329
V2556	0	-0.00175357	0.0186446	0.0210931	0.0333743
V2557	0	0.000519447	0.0155417	0.0207732	0.0421245
V2559	0	0.000721398	0.0151944	0.0184376	0.0419879
V2560	0	0.00133329	0.0158206	0.0184564	0.0355206
V2563	0	0.0012524	0.0142575	0.017857	0.0315501
V2566	0	-0.00349414	0.0171032	0.0202585	0.0431304
V2568	0	0.000292202	0.0152196	0.0200445	0.0393516
V2570	0	-0.000733715	0.014923	0.0220365	0.0385523
V2588	0	-0.00142474	0.016666	0.0200361	0.0383109
V2591	0	-0.00134568	0.0138081	0.0209585	0.0381651
V2592	0	0.00192452	0.0145686	0.0207679	0.0349781
V2598	0	-0.00313537	0.017525	0.0218026	0.0345969
V2600	0	0.00257575	0.0151776	0.0203052	0.0433545
V2603	0	0.0023527	0.0161679	0.0201375	0.0328694
V2604	0	-0.0012561	0.0143635	0.0188816	0.0365062
V2608	0	0.00348651	0.0190332	0.0249776	0.0397949
V2609	0.0710163	0.011813	0.0179049	0.0260544	0.0480709
V2611	0	-0.00564416	0.0149309	0.0199866	0.0379812
V2617	0	-0.00226191	0.0151193	0.0191716	0.0370307
V2618	0	-0.00527026	0.0162858	0.0224015	0.0444485
V2623	-0.0871756	-0.00187241	0.0162575	0.0182796	0.0382551
V2627	0	0.00322526	0.0191693	0.0214067	0.0347662
V2632	0	0.002087	0.0164128	0.0223586	0.0419708
V2633	0	-0.00299787	0.0179358	0.0186521	0.0327427
V2641	0	-0.000498625	0.0138445	0.0196344	0.0347169
V2648	0	0.00012805	0.0176498	0.0205869	0.0420619
V2652	0	0.00221458	0.0189665	0.0238483	0.0339077
V2653	0	0.0020115	0.0160558	0.0194256	0.0397083
V2658	0	0.00479928	0.0167001	0.0215713	0.0344185
V2661	0	0.00268392	0.0120688	0.0196517	0.0361472
V2662	0	-0.00123028	0.0156656	0.0209351	0.0399773
V2664	0	-0.00182522	0.0144563	0.0280046	0.0320597
V2667	0	0.00696944	0.0165904	0.0204829	0.0411751
V2670	0	0.0076665	0.0189076	0.0239929	0.0394557
V2671	0.010902	-0.000939682	0.0160796	0.0205018	0.0356844
V2672	0	-0.00194205	0.0146115	0.0169416	0.0382859
V2673	0	-0.00124091	0.0163168	0.0203071	0.040224
V2677	0	-0.000443531	0.0158559	0.024187	0.0372675
V2681	0	-0.00181251	0.0174616	0.0221435	0.0348642
V2685	0	0.00600526	0.0204506	0.0257566	0.0400549
V2686	0.0511033	0.00302566	0.0182582	0.0205091	0.0346262
V2689	0	-0.000438906	0.0135761	0.0194397	0.0379137
V2694	0	0.00341379	0.013946	0.0212622	0.0394286
V2710	0	-0.000811448	0.0125203	0.0203382	0.0438365
V2712	0	0.00174691	0.0147845	0.0203011	0.0361183
V2724	0	-0.00162044	0.0160896	0.0198569	0.0487054
V2739	0	-0.000885117	0.0133274	0.0207841	0.0322975
V2740	0	-0.00105947	0.0165867	0.0200028	0.0408223
V2741	0	0.00201191	0.0176157	0.0169962	0.0333112
V2742	0	-0.000971888	0.0147234	0.0202032	0.035744
V2748	0	0.00241894	0.0166508	0.0238114	0.0330534
V2751	0	0.00128614	0.0151883	0.0200413	0.033715
V2754	0	0.00128614	0.0155947	0.0224417	0.0341482
V2755	0	0.000578417	0.01611	0.0176794	0.0506111
V2758	0	-0.00207852	0.0171079	0.0189593	0.0314601
V2762	0	0.000737004	0.0146151	0.0236541	0.0356586
V2763	0	-0.00139547	0.0156127	0.0218957	0.0434436
V2766	0	0.00188708	0.0175171	0.025524	0.0312363
V2768	0	-0.000774205	0.0139469	0.0193115	0.0351815
V2774	0	-0.00119271	0.0159617	0.0207225	0.0409856
V2775	0	0.00357405	0.0132791	0.0211889	0.0367648
V2776	0	-0.000467477	0.0160236	0.0185887	0.0424708
V2779	0	-0.00049137	0.0167754	0.0198406	0.0410604
V2780	0	0.0062403	0.0152633	0.0201386	0.037811
V2783	0	0.006346	0.0167576	0.0224051	0.0414995
V2784	0	0.00165336	0.0139499	0.0199785	0.033564
V2787	0	-0.003419	0.0186016	0.021181	0.0369054
V2788	0	-0.000340994	0.0143311	0.0198914	0.0435016
V2789	0	-0.00556227	0.0164487	0.0207071	0.0357567
V2791	0	4.86711e-05	0.0177721	0.0217402	0.0368004
V2792	0	0.00211636	0.0203948	0.0225048	0.0438419
V2793	0	-0.000265415	0.0152864	0.0245413	0.0283756
V2811	0	0.00123352	0.0193469	0.0210346	0.032828
V2815	0	-0.00201454	0.0156936	0.0234904	0.0445581
V2823	0	0.000710611	0.0154805	0.0169976	0.0344455
V2838	0	0.0038615	0.0157552	0.0196125	0.0302971
V2840	0	-0.00377899	0.0137569	0.0199322	0.0421768
V2841	-0.00200267	0.00136359	0.0171535	0.0224981	0.0483028
V2843	0	-0.00170317	0.0173033	0.0215556	0.042807
V2847	0	-0.00215789	0.0177081	0.0208024	0.0405578
V2848	0	-0.00542017	0.01592	0.0210084	0.0337257
V2851	-0.00558957	-0.00186427	0.0158049	0.0216633	0.0367232
V2858	0	-0.000850841	0.0188541	0.0195925	0.0421365
V2861	0	-0.00111422	0.0164455	0.0217602	0.0364923
V2862	0	0.000833543	0.0162437	0.02331	0.0378678
V2874	0	-0.000345398	0.0198543	0.0174832	0.0321738
V2876	0	0.000653834	0.0180407	0.0184529	0.0382676
V2882	0	0.00161048	0.0162515	0.0194485	0.0381355
V2886	0	0.00161048	0.0171015	0.0180029	0.0364572
V2887	0	0.00434373	0.0205312	0.0188861	0.0397258
V2891	0.00121499	0.00110431	0.0149105	0.0219186	0.0325397
V2897	0	-0.000911695	0.0148877	0.0178023	0.0361307
V2899	0	0.00406224	0.0163163	0.0328682	0.0351979
V2900	0	0.00283356	0.0144489	0.0184807	0.0381129
V2902	0	-0.000195707	0.0173332	0.0201065	0.0366917
V2907	0	-0.0041303	0.0167802	0.0218606	0.0341773
V2910	0	-0.010031	0.0234195	0.0229961	0.0477256
V2913	-0.0118596	0.000728646	0.0156729	0.0206536	0.0330314
V2914	0	-0.00137417	0.0171329	0.0194499	0.03418
V2918	0	-0.00120543	0.0161302	0.0250066	0.0341393
V2922	0	-0.00120543	0.0176386	0.0191712	0.0364621
V2925	0	-0.00120543	0.0162857	0.0202086	0.0362269
V2926	0	-0.00120543	0.017563	0.0220749	0.036051
V2927	0	-0.00113635	0.0142893	0.0269639	0.0474071
V2928	0	-0.00120543	0.0162913	0.0209803	0.0357297
V2929	0	-0.00120543	0.0138819	0.0237309	0.039959
V2930	0	-0.00189542	0.0159152	0.0179779	0.048967
V2934	0	-0.0059846	0.016479	0.0232152	0.035441
V2939	0	-0.000160717	0.0128773	0.0220832	0.0366991
V2940	0	0.000823904	0.0151046	0.0198013	0.0399683
V2942	0	1.25927e-05	0.0153509	0.0178157	0.0347723
V2947	0	0.000249521	0.0158819	0.0214431	0.0451663
V2954	0	-0.00229467	0.0152755	0.0204203	0.0373617
V2955	0	-0.00212787	0.015672	0.0202359	0.034329
V2959	0	0.000289306	0.0135766	0.0188916	0.033782
V2960	0	-0.00042704	0.0156397	0.0218387	0.0352949
V2961	0	-0.000210663	0.0139515	0.0208662	0.0353578
V2962	0	-0.00182025	0.0176583	0.0200859	0.0339117
V2966	0	0.00295845	0.0134957	0.021095	0.037173
V2967	0	0.00163321	0.0163061	0.0188894	0.0400624
V2968	0	-0.00245007	0.0159656	0.0221618	0.0434112
V2969	-0.0331166	-0.00115363	0.0177034	0.019586	0.0370265
V2970	0	-0.000616668	0.0159885	0.020893	0.04011
V2974	0	-0.00248637	0.0183947	0.0203052	0.0404163
V2975	0	-0.000489463	0.0128569	0.0226165	0.0405017
V2979	0	-0.00218562	0.0183931	0.0178305	0.0381559
V2986	0	0.00116846	0.0161524	0.019499	0.0381942
V2987	0	0.00126924	0.0171188	0.0199991	0.0424466
V2992	0	-0.000446285	0.0160428	0.0212018	0.0326606
V2993	0	0.00491024	0.0153923	0.0189961	0.0369914
V2994	0.0117089	-0.00183383	0.0160857	0.0233339	0.0455291
V2996	0	0.00105126	0.0140963	0.0205005	0.0432843
V2997	0	-0.00232579	0.0222951	0.0170185	0.038586
V2998	0	-0.00233709	0.0136404	0.0198709	0.0384587
V2999	0	0.00218426	0.015606	0.0232391	0.0424353
V3002	0	0.00136259	0.0160545	0.0212488	0.0286702
V3003	0	-0.00406072	0.0170254	0.0215216	0.0329601
V3004	0	0.000938527	0.0162469	0.0206342	0.0372158
V3006	0	-0.00554366	0.0183709	0.0202744	0.0439684
V3007	0	4.43552e-05	0.0158819	0.0238477	0.0315244
V3008	0	0.000469568	0.0154234	0.0229621	0.0386979
V3009	0	-0.00308843	0.019613	0.0222293	0.0391749
V3010	-0.00891356	0.000718813	0.0138343	0.0210527	0.0360183
V3014	0	0.000311139	0.0173928	0.0243998	0.0430372
V3019	0	0.000916656	0.017713	0.018309	0.0335862
V3021	0	0.00169132	0.0173601	0.0175611	0.0355941
V3022	0	0.000848308	0.0155417	0.0195802	0.0343774
V3025	0	-0.000953817	0.0143148	0.0210102	0.0342137
V3029	0	0.00205842	0.0168296	0.0214613	0.042069
V3038	0	-0.0001442	0.0162952	0.0200627	0.0378476
V3041	0	-0.00382673	0.0174619	0.0198675	0.0383419
V3042	0	-0.00164277	0.0168168	0.0271796	0.0355979
V3043	0	0.00169059	0.0153731	0.0207909	0.0443384
V3044	0	0.000323499	0.0172592	0.020569	0.0313821
V3050	0	0.000437654	0.0177394	0.0210504	0.0426568
V3053	0	-0.0073483	0.0170719	0.0206101	0.0486544
V3056	-0.0187132	-0.0021318	0.0165639	0.0338986	0.03661
V3060	0	-0.000892468	0.0134713	0.0209759	0.0397136
V3062	0	0.00163258	0.0170213	0.0191301	0.0354963
V3067	0	0.00145032	0.0178282	0.0205235	0.0409238
V3069	0	0.00227579	0.0176941	0.0207682	0.0398673
V3071	0	-2.10057e-06	0.0171806	0.0211254	0.0387968
V3074	0	-0.0048987	0.0157181	0.0250974	0.0393129
V3075	-0.0742684	6.95399e-06	0.018749	0.0218779	0.0373542
V3077	0	0.00347748	0.0156355	0.0173239	0.0389324
V3081	0	0.00534963	0.0142538	0.0188734	0.0439323
V3087	0	-0.00214243	0.0171212	0.0201072	0.0376888
V3088	0	-0.00172928	0.0151681	0.0205249	0.0345154
V3090	0	-0.00178988	0.0191063	0.0201492	0.0388826
V3093	0	-0.0026592	0.0153037	0.0199753	0.0310501
V3094	0	0.000558964	0.0143601	0.0204121	0.0421987
V3096	0	0.000133126	0.0131675	0.0242488	0.0371619
V3099	0	0.000694951	0.0168296	0.018768	0.0351066
V3104	0	0.00308787	0.0143899	0.0236717	0.041124
V3105	0	-0.000349038	0.0166258	0.0194205	0.0297154
V3106	0	0.00197741	0.0173511	0.0206287	0.0409915
V3116	0	0.00147745	0.0139965	0.0161392	0.0386542
V3117	0	0.00434802	0.0171778	0.0251549	0.0374058
V3118	0	-0.00693732	0.0169563	0.0203712	0.0460305
V3124	0	0.00483181	0.019705	0.0225975	0.0317159
V3125	0	-0.00765069	0.0200561	0.0242115	0.0369395
V3130	-0.0120766	-0.00108434	0.0164853	0.0223282	0.0410819
V3131	0	-0.00114997	0.0139844	0.0188087	0.0350561
V3132	0	-0.000368119	0.0174131	0.0198189	0.034978
V3134	0	0.00343819	0.0139674	0.0211476	0.0402802
V3139	0.107206	0.000544865	0.0162268	0.0202461	0.0357484
V3144	0	-0.00143938	0.0148681	0.0227894	0.0434334
V3148	0	-0.0019789	0.0146739	0.0184758	0.0374102
V3150	0	0.00528882	0.0154077	0.0213682	0.0441806
V3153	0	-0.00522254	0.0169603	0.0221805	0.037257
V3154	-0.124869	-0.00512312	0.0166317	0.0205932	0.0476435
V3160	-0.13472	0.00426057	0.0213043	0.023296	0.0365361
V3163	0.0132129	-0.000103077	0.0155187	0.0213887	0.0399604
V3166	0	0.00545232	0.0147276	0.01992	0.0376996
V3168	0	-0.001055	0.01639	0.0196276	0.0393361
V3169	0	-0.00286246	0.0175054	0.0210089	0.0381693
V3170	0	-0.00376947	0.0189413	0.0193255	0.0392468
V3172	0	-6.90999e-05	0.0166495	0.021597	0.0309779
V3173	0	0.00153042	0.0161059	0.0191989	0.0346058
V3180	0	0.00321311	0.0186309	0.018724	0.0428267
V3185	0	-0.00562306	0.0183822	0.021046	0.0467911
V3188	0	0.00434974	0.0184055	0.0237803	0.0391869
V3189	0.0239515	-0.00516308	0.0189794	0.0174107	0.0443555
V3193	0	0.00121941	0.0138007	0.0222908	0.0407978
V3198	0	0.00128192	0.0143073	0.0199235	0.0361758
V3199	0	0.00021589	0.0148488	0.0195014	0.0364115
V3203	0	-0.000421043	0.0157199	0.0200445	0.035695
V3206	0	-0.00161151	0.0182542	0.0193667	0.0410049
V3213	0	0.000655801	0.015139	0.0227004	0.0365215
V3218	0	0.00111382	0.0148619	0.0194404	0.0395174
V3222	0	-0.00231824	0.0171091	0.0215798	0.0350011
V3223	0	-0.00156767	0.0169348	0.0206466	0.0373338
V3225	0	-0.00306639	0.0170149	0.0193659	0.0359882
V3230	0	0.0026525	0.016886	0.0200563	0.0360982
V3234	0	-9.9879e-05	0.013554	0.0188743	0.0358623
V3238	0	-9.9879e-05	0.016048	0.0231768	0.0397801
V3239	0	-0.000362019	0.017723	0.0179458	0.0469156
V3240	0	-0.000640478	0.0166329	0.0211203	0.0385729
V3241	0	-0.000640478	0.015122	0.0202552	0.035173
V3242	0	-0.00262612	0.0176556	0.0206099	0.0371634
V3247	0	-0.00155203	0.0146206	0.0201008	0.0336146
V3249	0	-0.00164253	0.0149778	0.0216364	0.0341693
V3250	0	0.0015587	0.0143605	0.0199674	0.0410338
V3254	0	0.00293229	0.0158065	0.0189493	0.0317686
V3259	0.0139535	-5.26978e-05	0.0162368	0.0197544	0.0374214
V3264	0	0.00141102	0.0150774	0.0199685	0.0415063
V3265	0	0.00457882	0.0190958	0.0212223	0.0479974
V3266	0.0854259	-0.00303249	0.0176478	0.0203571	0.0367153
V3274	0	0.00145003	0.0181234	0.027928	0.0319695
V3280	0	0.00151274	0.0146164	0.021571	0.0329733
V3284	0	0.0060901	0.01814	0.0201577	0.0455098
V3291	0	-0.00310527	0.0164539	0.0200736	0.0302856
V3292	0	0.00289808	0.0134353	0.0223189	0.0363266
V3295	0	0.00465629	0.0192333	0.0236225	0.0426568
V3296	0	9.29808e-05	0.0158969	0.0207456	0.0350465
V3301	0	-0.00272891	0.0162131	0.0191202	0.0390975
V3303	0	9.4305e-05	0.0145284	0.0195635	0.0368611
V3306	0	-0.00277637	0.0158635	0.0201716	0.0360766
V3307	0	0.000134583	0.0164835	0.0216877	0.0331131
V3309	0	-0.00161422	0.0155593	0.0175673	0.0309057
V3316	0	0.0035105	0.0146001	0.0194	0.0340821
V3317	0	-4.37143e-05	0.0153174	0.022171	0.0371364
V3318	0	-0.000542947	0.017668	0.0239855	0.0342754
V3319	0	-0.000857314	0.0143601	0.0191482	0.0345028
V3323	0	-0.00162408	0.0141099	0.0208904	0.0400003
V3324	0	0.00332811	0.0151251	0.0194159	0.037233
V3331	0	8.0409e-05	0.0149276	0.0185684	0.0403745
V3332	0	-0.00383853	0.0163842	0.0197147	0.0333974
V3334	0	0.000596858	0.0164794	0.0196395	0.0471448
V3335	0	-0.00498576	0.0187192	0.0203881	0.0335314
V3338	-0.0747814	-2.57578e-05	0.0195893	0.0252406	0.0373647
V3339	0	0.0010848	0.0142643	0.0210207	0.0362081
V3340	0	0.000326991	0.0151557	0.0179834	0.0427758
V3341	0	0.00290483	0.0155242	0.023744	0.035267
V3343	0	0.00435303	0.0152242	0.0200247	0.037343
V3346	0	-0.00353304	0.0163364	0.0184514	0.0362089
V3353	0	0.00829484	0.016698	0.0212748	0.0373506
V3371	0.004668	0.00178635	0.0159559	0.0221997	0.0472589
V3372	0	0.000939908	0.0163722	0.0200764	0.0335256
V3373	0	0.00100667	0.0180273	0.0208454	0.0379666
V3374	0	0.00365695	0.0161976	0.0222984	0.0452955
V3377	0	0.00554414	0.0168386	0.0237388	0.0354873
V3380	0.0174181	0.000340715	0.0146684	0.021111	0.0320502
V3381	0	-0.000205327	0.0142884	0.0178733	0.0428848
V3382	0	0.00311823	0.0161739	0.0208612	0.0370107
V3391	0	-0.00172377	0.0144402	0.0251029	0.0333359
V3392	0	-0.00261237	0.0159779	0.0202431	0.0328595
V3396	0	-0.00155429	0.0145047	0.0210238	0.0328882
V3397	0	-0.00192668	0.0150144	0.0194018	0.0394975
V3398	0	-0.00449746	0.0125799	0.0200182	0.0341179
V3399	0	-0.00354282	0.0169259	0.0208502	0.0446558
V3402	0	0.00317696	0.014834	0.0199801	0.0359358
V3410	0	0.00176979	0.0142541	0.0191099	0.0360115
V3425	0	0.00303612	0.0162846	0.0228529	0.0383829
V3443	0	0.00297647	0.0161043	0.0249759	0.0433964
V3444	0.0246643	-0.000197279	0.0151069	0.0198807	0.0386274
V3445	0	0.00313613	0.0153824	0.0186051	0.0397311
V3446	0	-0.000434472	0.0154586	0.0215177	0.0404409
V3447	0	-0.00396882	0.0166188	0.0273479	0.0468746
V3448	0	0.003183	0.0178891	0.0201973	0.0375703
V3456	0.0444234	0.00230589	0.0159815	0.0224374	0.0424364
V3459	0	0.00324569	0.0139165	0.0212535	0.0325648
V3460	0	0.00116911	0.0148489	0.018532	0.0395428
V3461	0	0.000967207	0.0144649	0.0207152	0.0366905
V3462	0	0.000526479	0.0147361	0.0174697	0.0344571
V3464	0	0.00284694	0.0166968	0.022298	0.0347815
V3465	0	-0.00360014	0.016262	0.0190611	0.0308977
V3473	-0.003106	-0.00454243	0.0157795	0.0213671	0.0484183
V3474	-0.054106	-0.000860754	0.0191532	0.0197827	0.0390925
V3476	0	0.00122963	0.0142406	0.0172037	0.0389641
V3478	0	-0.00127633	0.0173999	0.0213713	0.0375204
V3491	-0.000961259	-0.00132111	0.0183654	0.0164062	0.037099
V3495	0	-0.00111097	0.0182393	0.0202799	0.0360814
V3496	0	0.000439854	0.0151959	0.0209273	0.0289361
V3498	0	0.00284969	0.0161697	0.0202846	0.0384312
V3501	0.00665665	-0.000906267	0.0179455	0.0197038	0.0331081
V3502	0	-0.00320644	0.0149632	0.0204389	0.0380414
V3504	0	-0.00258582	0.0133938	0.0217272	0.0374545
V3508	0	-0.00422632	0.0155035	0.022047	0.0380239
V3509	0	0.00435908	0.0184883	0.0245134	0.0494938
V3510	0.120193	0.00222233	0.0147899	0.0231771	0.0330576
V3511	0	-0.00234391	0.0172878	0.0225345	0.0396137
V3516	0	0.00525569	0.0147809	0.0231213	0.0444418
V3517	0	0.00495645	0.0174608	0.0223817	0.0453384
V3527	0	0.000155752	0.01708	0.0214593	0.0329077
V3534	0	-0.00199572	0.01862	0.0213859	0.0457141
V3535	0	-0.00116731	0.0120682	0.0196205	0.0386806
V3542	0	-0.000330708	0.015779	0.0201082	0.0448332
V3549	0	0.00188973	0.0167149	0.0186935	0.0326128
V3550	0	-0.000810197	0.0161602	0.0203587	0.0387511
V3552	0	-0.000896703	0.0160368	0.0186059	0.0389871
V3556	0	0.00128889	0.0140714	0.0237366	0.0343806
V3560	0	-0.00344581	0.0163061	0.0177762	0.0360746
V3561	0	0.0022131	0.0168488	0.0184546	0.0373225
V3568	0	0.00580791	0.0177491	0.0231863	0.0443677
V3569	0	-0.00311911	0.0170298	0.0198452	0.0389366
V3573	0	-0.000569824	0.0145778	0.0213403	0.0382026
V3578	0	0.000531998	0.0148688	0.0211089	0.0419573
V3583	0	-0.00173741	0.0140781	0.018046	0.0344345
V3586	0	0.000241035	0.0165465	0.0233489	0.0328928
V3591	0	-0.00151069	0.0154388	0.0223284	0.0432033
V3597	0	-0.000951327	0.0145312	0.0203018	0.0379265
V3599	-0.00895921	0.00698323	0.016769	0.0244634	0.0426832
V3604	0	0.00153706	0.0133825	0.0185741	0.0364903
V3606	0	0.00468977	0.0142343	0.022553	0.0365632
V3608	0	0.000137939	0.0170594	0.0189035	0.0351982
V3610	0	-0.000193225	0.0150668	0.0194606	0.0547985
V3614	0	0.00141623	0.0171811	0.0187602	0.0332604
V3618	0	0.00316318	0.0136831	0.0201991	0.0374764
V3630	0	-9.43639e-05	0.0159273	0.0215546	0.0356039
V3634	0	9.86771e-05	0.0159008	0.0213968	0.0336311
V3635	0	0.000738877	0.0159016	0.0216152	0.0358547
V3649	0	-0.00158988	0.0147202	0.0183105	0.035321
V3651	0	-0.00125728	0.0179191	0.0190939	0.0336004
V3654	0	-0.0025547	0.018741	0.0286595	0.0349559
V3655	-0.000205293	0.00393853	0.015718	0.0207318	0.0398684
V3658	0	-0.000901327	0.0165162	0.0219946	0.0404386
V3661	0	0.00056743	0.0161448	0.0186031	0.0411097
V3666	0	-0.000441156	0.0166798	0.0226762	0.0348678
V3667	0	-0.00225307	0.0179465	0.0261612	0.0359583
V3669	0	0.00442984	0.0166977	0.0213206	0.0365007
V3671	0.109787	0.00180073	0.0135259	0.0194683	0.0409616
V3672	0	0.00158736	0.0156572	0.0225476	0.0404903
V3673	0	-0.000377308	0.0181846	0.0210922	0.0395682
V3674	0	0.0024827	0.0177567	0.0191957	0.0378896
V3675	0	-0.00213512	0.0163549	0.0191856	0.034819
V3676	0	0.00181928	0.0159256	0.0225212	0.033109
V3678	0	0.00258474	0.0176982	0.0203712	0.0375029
V3679	0	0.0015981	0.0154713	0.0206588	0.0329699
V3681	0	-0.000630507	0.0145289	0.0235071	0.0318426
V3682	0	0.000236679	0.0150975	0.0239376	0.0337441
V3688	0	0.00138767	0.0149931	0.0219361	0.0361892
V3689	0.0267088	-0.0013652	0.0159561	0.0253018	0.0311381
V3692	0	-0.00439698	0.0179769	0.0245389	0.0511928
V3698	0	0.00282115	0.0156649	0.0202042	0.0359136
V3699	0	0.00278478	0.0166283	0.0262122	0.0388724
V3700	0	0.000804548	0.0150555	0.023718	0.0332365
V3702	0	0.00353508	0.0178136	0.0200245	0.0301049
V3704	0.000223257	-0.000396215	0.0131742	0.0183493	0.0306419
V3706	0	-0.00118868	0.0184229	0.0200829	0.0395529
V3707	0	-0.00269385	0.0144298	0.0242704	0.037301
V3708	0	-0.000860521	0.0153438	0.0207564	0.033514
V3718	0	-0.00124876	0.0171219	0.020634	0.0376076
V3724	0	-0.00306478	0.0131007	0.0211927	0.0421143
V3733	0	-0.00330486	0.0171981	0.0226139	0.039115
V3735	0	-0.00327594	0.0115725	0.0240931	0.0370504
V3736	0	-0.00113883	0.0169958	0.0220063	0.0299444
V3740	0	-0.000483825	0.0152415	0.0191667	0.0413881
V3741	0	0.000552017	0.0180991	0.0205033	0.0356556
V3742	0	-0.00075265	0.0147515	0.0212167	0.0361591
V3744	0	0.00050003	0.0173244	0.0210723	0.0313552
V3745	0	0.00623338	0.0176052	0.0244926	0.0379792
V3746	0.0247906	-0.000308202	0.015521	0.0219048	0.0357148
V3750	0	-0.000210862	0.0150082	0.0207395	0.0315048
V3752	0	0.000284592	0.0150493	0.0199768	0.033123
V3762	0	-3.44764e-05	0.016587	0.022767	0.0427607
V3763	0	-0.000671794	0.0157705	0.0199355	0.0395368
V3778	0	-0.000460175	0.0160025	0.018729	0.034862
V3779	0	0.00402231	0.0178532	0.0230535	0.043357
V3780	0.00221198	0.00402231	0.0178808	0.0192994	0.0455483
V3781	8.68461e-17	-0.000140321	0.0152439	0.0202403	0.0331293
V3788	0	0.000111603	0.0168208	0.0182396	0.034575
V3791	0	-0.00202829	0.0187689	0.0235901	0.0386264
V3796	0	0.00141969	0.0162461	0.0208794	0.0350284
V3803	0	0.00070148	0.0143799	0.0225428	0.0370179
V3811	0	-0.00870725	0.0201015	0.0216615	0.0507461
V3812	-0.0987513	-0.0011717	0.0140439	0.019208	0.0356162
V3816	0	-0.00117915	0.0197301	0.0204579	0.0420867
V3821	0	-0.000444	0.0144216	0.0189085	0.0407157
V3825	0	5.8795e-05	0.0137587	0.0199102	0.0404518
V3831	0	0.00522845	0.0149099	0.0226517	0.0345175
V3833	0.0577865	0.00051244	0.0154555	0.0190322	0.0435353
V3835	0	-0.000505844	0.0164107	0.0203817	0.0344049
V3836	0	0.00561737	0.0160808	0.0205654	0.0406257
V3837	0.0640591	0.000351245	0.017071	0.0197582	0.0332776
V3840	0.003396	-0.000227256	0.0153397	0.0205849	0.0352786
V3841	0	0.000938319	0.0193629	0.0219101	0.0474206
V3842	0	-8.47503e-05	0.0154844	0.0219692	0.0436742
V3846	0	-0.00291674	0.0184303	0.020946	0.0336536
V3849	0	0.000386812	0.0164809	0.0217728	0.0308823
V3854	0	-0.00103455	0.0162523	0.0189537	0.0374335
V3858	0	-0.000870937	0.0157645	0.0185522	0.0347956
V3862	0	0.00345112	0.0148193	0.0193608	0.036898
V3866	0	0.00277235	0.0150907	0.0187835	0.0327443
V3867	0	0.00115438	0.0165925	0.0198117	0.0417768
V3873	0	0.000536106	0.0157223	0.0194984	0.0349126
V3876	0	0.000573346	0.0159885	0.0166169	0.0388651
V3877	0	-0.00178794	0.0149306	0.0190697	0.0639515
V3878	0	0.00109664	0.0162692	0.0200926	0.0403461
V3889	0	0.00169922	0.0159939	0.0189201	0.0392512
V3897	0	0.00308796	0.0192373	0.0199389	0.0346206
V3900	0	0.000745775	0.0172511	0.0187302	0.0327978
V3902	0	0.00167746	0.0183028	0.0198684	0.0407981
V3903	0	0.000192771	0.016479	0.0226786	0.0347204
V3904	0	0.00167746	0.0149865	0.0209641	0.031725
V3905	0	0.000499231	0.0146922	0.0209754	0.0373746
V3908	0	0.00198073	0.0149113	0.0180947	0.0428692
V3910	0	0.00553478	0.0164685	0.0237633	0.0380682
V3911	0.0885425	0.00087431	0.0146975	0.0211905	0.0290198
V3912	0	0.00193598	0.0172882	0.0204618	0.0344175
V3913	0	-0.000625444	0.0172968	0.0231065	0.0361685
V3915	0	0.0020509	0.0172124	0.0199255	0.0352569
V3916	0	0.00133071	0.0144848	0.0190144	0.0412506
V3923	0	-2.14221e-05	0.0190464	0.019669	0.0328373
V3924	0	-5.0421e-05	0.0166517	0.0174658	0.0357402
V3927	0	-5.0421e-05	0.0169272	0.0259866	0.0322008
V3928	0	-0.00176974	0.0197782	0.0204255	0.0341623
V3930	0	0.00153203	0.0154716	0.0198806	0.0372314
V3935	0	-0.00209325	0.0153543	0.0196393	0.0383855
V3938	0	0.000249698	0.0146552	0.0213498	0.0361519
V3940	0	0.00164001	0.0148468	0.0181272	0.0350674
V3946	0	0.000328161	0.0163419	0.0217105	0.0346309
V3947	0	-0.00426106	0.014581	0.0213909	0.041857
V3948	-0.0693325	0.00482493	0.0159823	0.0188593	0.0374591
V3952	0	-0.00278249	0.015472	0.0206164	0.033201
V3955	-0.00888318	0.000139761	0.0148525	0.0217081	0.0392345
V3957	0	-0.00162869	0.0131068	0.0191627	0.0354065
V3978	0	0.00210037	0.0159391	0.0217767	0.0375868
V3985	0	-0.00182171	0.0154938	0.0178011	0.0399944
V3986	0	-0.00182171	0.015782	0.0197217	0.0384255
V3987	0	-0.00012533	0.0167399	0.0286953	0.0336298
V3998	0	0.00101197	0.0163239	0.0230042	0.0384646
V3999	0	0.00198048	0.01543	0.0220907	0.0336224
V4009	0	2.51267e-05	0.0167289	0.0226824	0.0362896
V4024	0	0.00311328	0.015274	0.0222354	0.0429375
V4036	0.00781711	0.00300745	0.0158066	0.0204076	0.0401939
V4037	0	0.000985897	0.0153684	0.0191342	0.0311163
V4039	0	0.0015311	0.0157582	0.0212341	0.035396
V4040	0	0.00119417	0.0159336	0.0233553	0.0367616
V4042	0	-0.00135682	0.0169474	0.0218042	0.034216
V4052	0	0.000746764	0.0178869	0.0209965	0.0399994
V4053	0	0.00153208	0.0161679	0.0183801	0.0342646
V4054	0	-3.50065e-05	0.0156154	0.0211423	0.0325518
V4056	0	-0.00455761	0.0164607	0.0203881	0.0386918
V4061	0	-0.000244072	0.0150694	0.0228738	0.0300253
V4066	0	-0.00136458	0.0168454	0.023883	0.0420681
V4067	0	-5.64373e-05	0.0142424	0.0187758	0.0355007
V4071	0	0.00308136	0.0135426	0.0249652	0.0344033
V4072	0	0.000772027	0.0152901	0.021722	0.0366487
V4076	0	0.000265397	0.0147424	0.0188738	0.032606
V4081	0	0.000710644	0.0167127	0.0233222	0.0379697
V4083	0	-0.00158954	0.0164682	0.0176591	0.0425376
V4085	0	0.00148654	0.0171006	0.0216726	0.0349032
V4093	0	0.00414004	0.0157148	0.0197082	0.039424
V4097	0.0286502	-0.000173596	0.0149253	0.0212181	0.0286028
V4099	0	0.00364822	0.0162241	0.0195553	0.0343133
V4112	0	-0.0066061	0.0161089	0.0199805	0.0399541
V4118	-0.0730089	-2.60324e-05	0.0178833	0.0192549	0.0333236
V4119	0	-0.00109079	0.0156138	0.0200688	0.0400658
V4120	0	0.00176061	0.0149154	0.0180585	0.0332168
V4123	0	-0.00499806	0.0152528	0.0211453	0.0411103
V4124	0	-0.000905826	0.018077	0.0204116	0.0375142
V4125	0	-0.00230468	0.0168797	0.0200299	0.0502757
V4129	0	-0.00437402	0.0197694	0.0212913	0.0343391
V4137	0	-3.02587e-05	0.0154681	0.0197778	0.0329501
V4146	0	-0.00149822	0.015551	0.0212482	0.0408788
V4147	0	-0.00154026	0.0141456	0.0214758	0.0385332
V4148	0	-0.000725639	0.0185485	0.0217094	0.0340017
V4152	0	-0.000725639	0.0148964	0.0213308	0.0430055
V4153	0	0.00203327	0.0164218	0.0213573	0.0423405
V4154	0	-0.000259545	0.0169072	0.0179553	0.0396988
V4158	0	-0.00161601	0.0148248	0.0198523	0.031691
V4159	0	-0.00328813	0.0129428	0.0206445	0.036722
V4174	0	-0.00417432	0.01441	0.0281961	0.0438514
V4175	-0.0535782	0.00153209	0.0164131	0.0182797	0.0376422
V4176	0	-0.00114873	0.0150474	0.0213728	0.0374779
V4177	0	-0.00225748	0.0164899	0.0202722	0.0321417
V4180	0	0.00161018	0.0140564	0.022598	0.0330123
V4181	0	0.00271864	0.0143244	0.0186778	0.0347963
V4182	0	-0.00791727	0.0160849	0.025214	0.0365707
V4183	-0.0750159	-0.00161978	0.0167516	0.0195474	0.0382273
V4187	0	0.00315439	0.0171152	0.0232237	0.0334551
V4205	0	-0.000758774	0.0193657	0.0200176	0.03699
V4216	0	-0.00597233	0.014698	0.0171154	0.0552986
V4217	-0.105847	0.000106588	0.0185627	0.021529	0.0404568
V4221	0	0.000106588	0.0166849	0.0191831	0.033947
V4222	0	-0.000940888	0.0160219	0.0190711	0.0346272
V4223	0	0.000919455	0.0169371	0.017982	0.0336161
V4225	0	0.000919455	0.014637	0.0190826	0.0351759
V4226	0	-0.00311525	0.0171937	0.0202296	0.0420651
V4229	0	0.00052278	0.013176	0.019124	0.0356829
V4233	0	0.00465788	0.0143463	0.0219446	0.0360314
V4235	0	-0.00277092	0.0164311	0.0231419	0.0373127
V4239	0	0.00444136	0.0145643	0.0217443	0.039103
V4240	0	0.000678608	0.0166822	0.020009	0.034076
V4243	0	-0.000720467	0.0137702	0.0198928	0.0417689
V4244	0	0.00174949	0.0168114	0.0225003	0.0413596
V4250	0	0.00259322	0.017538	0.0231827	0.0401367
V4259	0	0.00636027	0.0164213	0.0226667	0.0363197
V4265	0.0131059	0.0019736	0.0141243	0.0186275	0.0439912
V4268	0	0.00244431	0.014337	0.0192674	0.0342159
V4269	0	0.00234621	0.019288	0.0179004	0.0336221
V4271	0	-0.00106091	0.0176324	0.017567	0.032744
V4275	0	0.00150659	0.0177621	0.0212857	0.0433206
V4276	0	-0.000498396	0.0157432	0.0205907	0.0399194
V4279	0	-0.0017017	0.0150052	0.0188299	0.0377862
V4294	0	-0.00539522	0.0185759	0.0216487	0.0292989
V4295	0	0.00371866	0.0142624	0.0182975	0.0358576
V4296	0	-0.00094693	0.0145963	0.0216166	0.0331379
V4300	0	-0.000514101	0.0210343	0.0228819	0.031455
V4303	0	0.00203574	0.0163409	0.0206598	0.0341499
V4314	0	0.00200324	0.0150399	0.0200059	0.0379489
V4322	0	0.00275596	0.0158094	0.0222548	0.0369246
V4323	0	-0.00227155	0.0152833	0.0235655	0.0408652
V4326	0	-0.00250572	0.019148	0.0230997	0.033833
V4330	0	-0.00274781	0.0148061	0.0211106	0.0391597
V4332	0	0.000524693	0.0172525	0.020737	0.0366298
V4338	0	-0.00290204	0.0178622	0.0224197	0.0339693
V4339	0	-0.00130694	0.0136001	0.0243433	0.0378485
V4343	0	-0.000585824	0.0165956	0.0196639	0.0402366
V4344	0	0.00251945	0.0169705	0.0189011	0.0446004
V4353	0	0.00074122	0.0163149	0.0190754	0.0350531
V4358	0	0.000109477	0.0147444	0.0201852	0.0394255
V4366	0	0.00015601	0.0153815	0.0195338	0.037738
V4367	0	0.00231401	0.0157557	0.0186556	0.0370823
V4370	0.00256344	-0.000976662	0.0184081	0.0236529	0.0359462
V4375	0	0.000822729	0.0158598	0.0233788	0.0411361
V4382	0	0.000822729	0.0123039	0.0194459	0.0326011
V4383	0	0.00272509	0.0143415	0.0196305	0.0377235
V4385	0	0.00268774	0.0167037	0.0192983	0.0398065
V4392	0	0.00151791	0.0151918	0.0206445	0.040057
V4394	0	0.000537756	0.0152649	0.0207165	0.0334173
V4401	0	5.64708e-05	0.0144151	0.0192054	0.033531
V4402	0	-0.00229199	0.0164294	0.0188684	0.0402035
V4404	0	0.00715233	0.0154208	0.0226853	0.0417524
V4407	0.117986	0.000365818	0.0134571	0.0177377	0.0369054
V4414	0	0.00201571	0.0152509	0.0209915	0.0415585
V4416	0	0.00145472	0.0173922	0.0192703	0.0364102
V4417	0.00342537	0.00440204	0.0162634	0.0209745	0.0326908
V4418	0.0494342	0.00376147	0.0150767	0.0222821	0.0383079
V4419	0.000116208	-0.000154775	0.013406	0.0188118	0.0346559
V4424	0	0.00189429	0.0174564	0.0180641	0.0410666
V4436	0	0.00010602	0.0173857	0.0198673	0.0344141
V4437	0	0.000212082	0.0165618	0.0202916	0.0393024
V4444	0	-1.95333e-05	0.0152373	0.0206743	0.0338355
V4445	0	0.00414085	0.0177556	0.0266621	0.0315111
V4446	0.0665791	0.00131511	0.0160984	0.0180736	0.03587
V4450	0	-0.000936726	0.0189775	0.0203936	0.0374546
V4451	0	2.54665e-05	0.0120172	0.0203915	0.0379767
V4453	0	0.000640754	0.0177818	0.019444	0.0385969
V4457	0	-0.00287079	0.0177392	0.0177454	0.0333111
V4460	0	-0.000317845	0.0146437	0.0180251	0.0338226
V4462	0	-0.000157096	0.0163419	0.0162488	0.0432816
V4464	0	0.00127296	0.0195996	0.0202867	0.0384149
V4465	0	-2.92605e-05	0.0176036	0.0188768	0.0353346
V4470	0	-0.000829709	0.0127026	0.0172069	0.0371133
V4472	0	-0.0002202	0.0159595	0.0174818	0.0342668
V4475	0	-0.00148761	0.0137876	0.0180553	0.0429166
V4478	0	-0.000541902	0.015624	0.0198947	0.0418902
V4479	0	0.00342569	0.0138652	0.0183569	0.0370904
V4481	0.0537011	0.00189241	0.0173794	0.0212159	0.0344391
V4484	0	0.000588566	0.0173871	0.0175825	0.0360182
V4486	0	0.00677831	0.0209213	0.0202896	0.0347877
V4487	0.0802922	-0.00174812	0.0141699	0.017961	0.0401655
V4490	0	-0.0069383	0.0159892	0.0208643	0.0373816
V4493	-0.0402378	-0.000392695	0.0174007	0.0194655	0.0383606
V4494	0	0.00228138	0.0177139	0.0201826	0.037942
V4500	0	0.0015541	0.0190185	0.0189255	0.0327229
V4501	0	0.000931898	0.0152822	0.0177086	0.0367048
V4505	0	0.00307514	0.0145507	0.0196483	0.0400008
V4507	0	-0.00209526	0.0155818	0.021407	0.0376884
V4512	0	0.00172194	0.0174911	0.0209439	0.0343849
V4516	0	-0.00169838	0.014344	0.0209275	0.0425074
V4519	0	-0.00134612	0.0186311	0.0192455	0.0340835
V4527	0	0.00522051	0.0183878	0.0282591	0.0419092
V4546	0.0904832	0.00522051	0.0150728	0.0229296	0.0457893
V4547	1.17067e-15	0.00334066	0.014429	0.0168685	0.0375139
V4553	0	0.00485846	0.0167014	0.0221878	0.0442035
V4555	0	0.00217499	0.0192066	0.0187371	0.036224
V4559	0	-0.000910826	0.014592	0.0216605	0.0355231
V4560	0	-0.00100516	0.0133957	0.0183562	0.0408156
V4561	0	-0.00170064	0.0132179	0.0174393	0.0323544
V4562	0	0.000974161	0.0170102	0.0208768	0.0395014
V4568	0	0.00447543	0.015187	0.0192623	0.040377
V4569	0.143333	-0.000239934	0.0154429	0.0182302	0.031077
V4577	0	-0.00121679	0.0145639	0.0241173	0.0351678
V4579	0	-0.00398941	0.0169182	0.0190992	0.0332325
V4580	0	-0.000215464	0.0152172	0.0247936	0.0347385
V4581	0	-0.000358278	0.0182156	0.019121	0.035972
V4582	0	-0.000744591	0.0146587	0.0192127	0.0350586
V4585	0	0.00282386	0.0140082	0.0234805	0.0389366
V4587	0	-0.00148726	0.0160156	0.0223243	0.0323447
V4588	0	0.0028954	0.0170292	0.0192982	0.034262
V4589	0	0.0018189	0.0166288	0.019763	0.0353118
V4593	0	-0.000248342	0.0146037	0.0213887	0.0394271
V4597	0	-0.00432739	0.0172635	0.0213226	0.0377244
V4606	0	-0.00425138	0.0171753	0.020899	0.0435588
V4607	0	0.0025741	0.0141289	0.0185601	0.0367589
V4612	0	0.0034375	0.0152021	0.0185387	0.0360518
V4616	0	-0.000927579	0.0129721	0.021222	0.0370486
V4619	0	-0.000824874	0.0143613	0.024041	0.0381728
V4625	0	0.000586988	0.0162218	0.0202301	0.0438595
V4626	0	-0.000824874	0.0156897	0.022394	0.040544
V4627	0	-0.00307932	0.0158534	0.0211741	0.0340279
V4628	0	-0.00193511	0.0200627	0.0190916	0.0405939
V4632	0	-0.00208304	0.0192661	0.0190875	0.0392669
V4636	-0.0107234	0.000855517	0.0156397	0.0190117	0.0364433
V4643	0	0.000855517	0.0142387	0.0227757	0.039203
V4644	0	0.000965012	0.0150231	0.0221717	0.034581
V4653	0	-0.00130299	0.015692	0.0265372	0.0400296
V4655	0	0.00304306	0.0172868	0.0206413	0.0326669
V4656	0	0.00250767	0.0175881	0.0230007	0.0326891
V4658	0	0.00144018	0.0176114	0.0273177	0.0328623
V4665	0	-0.000331619	0.0156956	0.0188663	0.03427
V4670	0	-0.00302791	0.0150621	0.0182145	0.0353954
V4671	0	-0.00236149	0.0154111	0.0204041	0.0349536
V4675	0	0.00220228	0.0164894	0.0214815	0.0300955
V4682	0	-0.0016585	0.0165871	0.0200991	0.0382845
V4686	0	0.00157257	0.0157486	0.0239583	0.03136
V4687	0	0.0030085	0.0185871	0.0191276	0.0395961
V4689	0	-0.000414142	0.0153435	0.0218135	0.0400254
V4690	0	-0.000995551	0.0167857	0.0207429	0.0330657
V4692	0	-6.77323e-05	0.0161921	0.0209805	0.0335846
V4697	0	0.000279273	0.0156432	0.0220588	0.0322488
V4698	0	0.00368206	0.0148444	0.024095	0.0350292
V4705	0	0.00431559	0.0176242	0.0204664	0.034463
V4706	0	0.00142007	0.0154445	0.0190388	0.0360996
V4707	0	-0.000939687	0.0154614	0.0210043	0.0363344
V4713	0	-0.00149813	0.0175076	0.0194044	0.0382102
V4717	0	-6.342e-05	0.0155675	0.0266202	0.0336845
V4719	0	-0.00213035	0.0158812	0.0202948	0.0385632
V4730	0	-0.000916832	0.0142648	0.0218037	0.0425806
V4733	0	-0.00300428	0.015149	0.0236647	0.0359942
V4736	0	0.000533869	0.0135687	0.0187411	0.0399941
V4738	0	-0.000796311	0.0161633	0.023975	0.0336496
V4750	0	-0.000822268	0.015398	0.0186662	0.0362441
V4751	0	0.00191336	0.0165995	0.0174059	0.0431688
V4758	0	0.00115907	0.013198	0.0179057	0.035619
V4760	0	0.000474984	0.0173636	0.0215265	0.0399866
V4764	0	-0.00488821	0.016787	0.0226486	0.0303827
V4766	0	0.000134046	0.015525	0.0175517	0.0366268
V4767	0	-0.00175899	0.0143629	0.018484	0.0340858
V4771	0	0.000842887	0.0146254	0.0229994	0.036653
V4775	0	-0.000274969	0.0148231	0.0220137	0.0341153
V4776	0	0.000481519	0.0150141	0.0251231	0.0329387
V4778	0	0.000481519	0.0161276	0.0208854	0.0372925
V4779	0	-0.00202151	0.0192818	0.0227695	0.0355137
V4782	0	0.00134157	0.0157223	0.0209869	0.0373726
V4784	0	-0.00371153	0.0157761	0.0195167	0.0338951
V4788	0	0.000835555	0.0139377	0.0175274	0.0379223
V4791	0	0.000960188	0.0171761	0.0223873	0.037529
V4800	0	0.00115508	0.0170987	0.0229928	0.0443786
V4801	0	0.000928731	0.0209641	0.0204309	0.0324615
V4805	0	0.00413871	0.0162569	0.0247808	0.0330756
V4807	0	-0.00233796	0.0165221	0.0206911	0.0343841
V4819	0	0.00108745	0.015876	0.0230287	0.0383225
V4828	0	0.00469785	0.0173839	0.0248697	0.0360608
V4832	0.00615686	0.00170451	0.0143303	0.0184099	0.0661082
V4834	0	-0.00178712	0.0166129	0.0247068	0.0340875
V4838	0	0.00451666	0.0148197	0.0216191	0.040101
V4847	0	-0.00230689	0.0150731	0.0234755	0.0366486
V4848	-0.0144349	0.000452342	0.0155655	0.0209705	0.0340658
V4850	0	0.000567329	0.0154977	0.0207549	0.0381876
V4852	0	-0.000972925	0.0142723	0.0181381	0.033161
V4854	0	0.00363833	0.0168953	0.020929	0.042823
V4855	0.117369	0.00278594	0.0143323	0.0193403	0.0373856
V4859	0	-0.000605809	0.015131	0.0177807	0.0312225
V4862	0	0.00186083	0.0142998	0.0203853	0.0421479
V4866	0.0352328	0.000715255	0.0163584	0.0211974	0.0331283
V4869	0	0.0010642	0.0180955	0.0184507	0.0402442
V4874	0	-0.000686148	0.0152655	0.0196926	0.0377343
V4875	0	-0.00340691	0.0171175	0.0197021	0.0376509
V4876	0	-0.00132275	0.0147871	0.0199291	0.0325902
V4877	0	0.00502036	0.0163502	0.0226031	0.0341428
V4878	0.00301715	0.000980222	0.0155482	0.0201715	0.0309181
V4880	0	-0.00118074	0.0136303	0.019521	0.0385361
V4882	0	0.00489245	0.0141758	0.0201564	0.0408029
V4887	0.075744	-0.00312164	0.0161471	0.0184254	0.0348825
V4888	0	-0.00251016	0.0148097	0.0210814	0.0408804
V4889	0	-9.16586e-05	0.0163414	0.0199378	0.0356508
V4892	0	0.00504314	0.0150895	0.0203152	0.0378011
V4905	0	-0.00186219	0.0157424	0.0200113	0.0325503
V4907	0	0.00201772	0.0177442	0.0209746	0.0412783
V4908	0	0.000670053	0.0175905	0.0191724	0.037023
V4912	0	0.000800927	0.0170576	0.0208841	0.0421887
V4914	0	0.00232253	0.0154156	0.0192245	0.0438954
V4917	0	0.00129493	0.0155001	0.0196877	0.0354658
V4918	0	0.000721602	0.0174094	0.0197693	0.0361601
V4921	0	0.00268975	0.0155255	0.0187664	0.0324597
V4923	0	0.00512054	0.0145893	0.0249286	0.0332672
V4924	0	0.00120159	0.0185311	0.0222152	0.0395715
V4934	0	0.00406402	0.017175	0.0224228	0.0344912
V4937	0	0.00470807	0.0133616	0.0205193	0.0387596
V4938	0	-0.00164833	0.0166237	0.0203021	0.0384656
V4941	0	0.0007383	0.0131799	0.0180235	0.0332975
V4945	0	0.00549663	0.0189364	0.0211676	0.0395224
V4952	0	0.00121786	0.0170555	0.0205277	0.0371322
V4968	0	0.000315619	0.0171865	0.0183918	0.0410977
V4971	0	0.00480409	0.0155283	0.0226889	0.0356051
V4972	0.062004	0.00703192	0.0190888	0.0216468	0.0364053
V4973	0.0423869	0.000202704	0.0171168	0.0185365	0.061832
V4974	0	-0.000203588	0.0168761	0.0194789	0.0340063
V4990	0	0.00211822	0.0139558	0.0183695	0.0304191
V4996	0	0.000306994	0.0189415	0.0218847	0.0425644
V4998	0	0.00240466	0.0164975	0.0205931	0.0362883
V5012	0	0.00130092	0.0146078	0.0209283	0.043732
V5013	0	-0.00482127	0.0177446	0.0244096	0.0500622
V5015	0	-0.00598413	0.0179496	0.0222708	0.0399539
V5016	-0.0695774	0.000198513	0.0134404	0.0213817	0.0288626
V5021	0	0.0011014	0.0169936	0.0200655	0.0309622
V5023	0	-0.00106572	0.0195036	0.0174342	0.0369021
V5024	0	-0.00348676	0.0170887	0.0206713	0.0446352
V5027	0	0.00189099	0.0156167	0.0182824	0.0369605
V5028	0.0359372	0.00116214	0.014458	0.0199116	0.0324998
V5035	0	0.00228844	0.0181811	0.022138	0.0386804
V5037	0	0.00279452	0.013545	0.0200078	0.0357884
V5042	0.0133726	0.00809764	0.0163898	0.0166576	0.0391512
V5044	0.0544842	0.000945151	0.0154178	0.0216356	0.0353049
V5050	0	0.0045082	0.0148406	0.0206804	0.0379872
V5060	0	0.000673291	0.0159653	0.0188176	0.0358479
V5062	0	0.00204563	0.0156279	0.0213768	0.0349544
V5065	0	-0.000366223	0.0159831	0.0181518	0.0348105
V5078	0	0.00133774	0.0172495	0.0206848	0.0367548
V5082	0	0.00174798	0.0185781	0.019661	0.0384505
V5083	0	0.00192058	0.0147947	0.0250096	0.0434455
V5087	0	-0.00489683	0.0184325	0.0231999	0.0472716
V5088	-0.0482468	0.000730267	0.0160889	0.0200248	0.0394349
V5093	0	0.000996135	0.0171583	0.0220766	0.0393047
V5096	0	-0.000205158	0.0123441	0.0190661	0.0381931
V5097	0	-0.000794397	0.0163284	0.0204515	0.0350137
V5104	0	-0.000137104	0.0176417	0.0216339	0.0343159
V5106	0	0.00280791	0.016159	0.0210358	0.0381899
V5109	0	-0.000421329	0.0179258	0.0255517	0.0457198
V5116	0	-0.00596566	0.0160324	0.0184072	0.0676653
V5127	-0.0461608	0.00664947	0.0199367	0.0261108	0.0480785
V5133	0.0134328	0.00101121	0.0137161	0.0172371	0.0371497
V5134	0	0.000564488	0.0163521	0.0199579	0.0356633
V5138	0	0.0028259	0.0148865	0.0198028	0.0383948
V5140	0	0.00738924	0.0169037	0.0262031	0.0498314
V5141	0.0213253	0.00229964	0.0195268	0.019141	0.030484
V5145	0	0.000288472	0.0154022	0.0210702	0.0407714
V5148	0	0.00107216	0.0148782	0.0216535	0.0383595
V5151	0	0.000660354	0.0148672	0.0201184	0.0423048
V5154	0	0.00150741	0.0156515	0.0201621	0.0402091
V5155	0	5.24224e-05	0.0158986	0.0180021	0.0333465
V5161	0	-0.0027299	0.0157012	0.0213315	0.0463328
V5162	-0.0502946	-0.00108363	0.014261	0.0193524	0.0394576
V5169	0	0.00226791	0.0173478	0.0173117	0.0316798
V5171	0	0.003412	0.0173981	0.0205083	0.0350139
V5172	0	0.000564499	0.0168369	0.0204248	0.0378665
V5176	0	-0.000249725	0.0171788	0.0165881	0.0348166
V5177	0	-0.00060803	0.0182434	0.0218937	0.0323008
V5178	0	0.00104927	0.0140511	0.0194015	0.0372389
V5183	0	7.6632e-06	0.0165229	0.0207276	0.0344355
V5184	0	0.00399144	0.0186864	0.0163563	0.0290053
V5189	0	0.000700675	0.0148908	0.0224018	0.0372688
V5191	0	0.000364581	0.0164039	0.0199362	0.04225
V5195	0	-0.00095127	0.0167928	0.0255009	0.0370487
V5197	0	0.000355488	0.0165858	0.0180633	0.0391129
V5199	0	0.00152578	0.014432	0.0201721	0.0374117
V5205	0	0.00474026	0.0158022	0.0199028	0.0384815
V5206	0	0.000797873	0.0161426	0.0282673	0.0323799
V5210	0	-0.00472583	0.0169159	0.0164361	0.036504
V5217	0	0.00219014	0.014224	0.017816	0.0362292
V5219	0	0.00151983	0.0148178	0.0184634	0.0365066
V5220	0	-0.00149785	0.016067	0.0172432	0.0376311
V5222	0	-3.49234e-05	0.0148896	0.019256	0.0334192
V5223	0	-0.00258394	0.0166845	0.0195855	0.0419527
V5231	0	-0.00387995	0.0162639	0.0190466	0.0400962
V5232	-0.00513483	-0.00194561	0.0161639	0.0205574	0.0404305
V5242	0	-0.00374707	0.0152444	0.0224994	0.0371308
V5244	-0.0261029	0.00188084	0.0160823	0.0182481	0.0297434
V5250	0	0.00274413	0.0165478	0.0232426	0.0383777
V5251	0	0.00506032	0.0194529	0.0213593	0.0386462
V5254	0.0814493	0.00204843	0.0146276	0.0201262	0.0346106
V5262	0	-0.00589681	0.0191077	0.0242629	0.0354631
V5264	0	-0.00320413	0.0161114	0.0214667	0.0373316
V5279	-0.0253994	0.000554918	0.0165472	0.0170813	0.0306861
V5282	0	-0.00120719	0.0182189	0.0182762	0.040804
V5284	0	-0.000587583	0.0157953	0.0208043	0.0387282
V5287	0	0.00228419	0.0172889	0.0205118	0.0477442
V5289	0	0.000448693	0.0144443	0.0200397	0.0431275
V5290	0	-0.000825983	0.013227	0.0220824	0.0327454
V5292	0	-0.00236106	0.0187863	0.0191299	0.0321492
V5296	0	-0.000594199	0.0150394	0.0206882	0.0449214
V5298	0	-0.00552603	0.0184312	0.0227876	0.0522221
V5299	0	-0.00464189	0.0148564	0.0181641	0.0362448
V5300	0	0.0037415	0.0167251	0.0312609	0.0388166
V5301	0	-4.02503e-05	0.0171485	0.0204282	0.0409621
V5304	0	0.00288547	0.0180981	0.0163006	0.0407712
V5306	0	-0.00168394	0.0149331	0.01873	0.0380395
V5307	0	0.00144687	0.0182607	0.0215978	0.0346904
V5308	0	0.000247422	0.0170365	0.0202549	0.043303
V5309	0	0.00144246	0.0149816	0.0219871	0.036766
V5310	0	-0.00308628	0.0130443	0.0200955	0.0365926
V5312	0	0.000619576	0.0149959	0.0223668	0.0362479
V5314	0	-0.00160536	0.0163563	0.0186632	0.0359759
V5316	-0.0195342	0.00119912	0.0153838	0.0192424	0.0362715
V5317	0	0.00268135	0.0159205	0.0190209	0.0415138
V5318	0.0421688	0.000854675	0.0142376	0.0201949	0.0329065
V5320	0	0.000761678	0.0161516	0.0216746	0.0358687
V5327	0	-0.00204758	0.0150717	0.0190432	0.0431279
V5328	0	-0.002482	0.0158795	0.0207152	0.0315315
V5329	0	-0.00185738	0.0159356	0.0214604	0.0326645
V5330	0	0.00373899	0.0149342	0.0245574	0.0392423
V5333	0	-0.000921096	0.01518	0.0198062	0.0366678
V5335	0	-0.000932323	0.0171276	0.0222482	0.0372106
V5336	0	0.00140383	0.0189167	0.0172519	0.035201
V5337	0	-0.000911595	0.0148524	0.0199629	0.0328768
V5338	0	0.00177854	0.0181393	0.0202841	0.0402792
V5339	0	0.00206449	0.015575	0.0176692	0.0393925
V5341	0	-0.00197443	0.0173328	0.0229919	0.0336257
V5342	0	-0.00461746	0.0175015	0.0203423	0.0354761
V5343	0	-0.000301661	0.0182254	0.0180439	0.037934
V5346	0	-0.00272655	0.0167815	0.0192101	0.0378726
V5347	0	0.000949179	0.0160085	0.0241084	0.0312626
V5348	0	-0.00425575	0.0150046	0.0244742	0.0415592
V5355	0	0.00167825	0.017515	0.0213078	0.0322804
V5364	0	-0.00148483	0.0170505	0.019149	0.0346894
V5366	0	0.00159071	0.0160085	0.0181852	0.0380498
V5369	0	-0.000238832	0.0171757	0.0245992	0.0417585
V5377	0	-0.00031867	0.0154213	0.0207303	0.0375059
V5384	0	-0.000540061	0.016688	0.0185701	0.0295959
V5385	0	-0.00181095	0.0148578	0.0196607	0.0434737
V5386	0	0.00125102	0.0166068	0.0192024	0.033881
V5387	0	0.00235311	0.0162484	0.0225746	0.0402496
V5390	0	0.000930255	0.0163247	0.0188524	0.0380763
V5391	0	0.00071838	0.0160902	0.0199917	0.0355262
V5394	0	0.000724627	0.0136549	0.0228624	0.0359864
V5395	0	0.000371633	0.0156667	0.023029	0.0346668
V5396	0	0.00475365	0.0166458	0.020517	0.0354211
V5398	0.0387952	0.00389335	0.0180546	0.0204322	0.0324843
V5399	0	0.0033829	0.0171406	0.0236507	0.0369972
V5401	0.105527	0.00250064	0.0166591	0.0220449	0.0353733
V5402	0	0.00137734	0.0145233	0.0212737	0.0380854
V5403	0	-0.000243035	0.0141323	0.0270974	0.0394449
V5404	0	0.000382917	0.0126142	0.0189535	0.0389549
V5406	0	-0.000691603	0.0166439	0.0234115	0.0331729
V5412	0	-0.000799913	0.0152703	0.0222474	0.0338737
V5413	0	-0.000406225	0.0153369	0.0206754	0.0394973
V5414	0	-0.000421991	0.0160935	0.0201201	0.0419429
V5415	0	-0.000429947	0.014985	0.0192126	0.0335197
V5423	0	0.00262038	0.0169585	0.0244868	0.0363582
V5424	0	-0.0079677	0.0193524	0.0269425	0.0416654
V5430	-0.209053	-0.000941616	0.0133048	0.0174552	0.0313759
V5432	0	-0.000271187	0.0157591	0.0236915	0.0341382
V5435	0	0.00105728	0.0127522	0.0205313	0.0335792
V5439	0	-0.0008827	0.0150785	0.0220263	0.0343466
V5441	0	0.00644099	0.0162636	0.0290244	0.0386098
V5446	0.0806197	-0.00111689	0.0147685	0.020365	0.0360952
V5454	0	0.00216083	0.0157397	0.0196137	0.0430637
V5455	0	-0.000335545	0.0169794	0.0188629	0.0303211
V5462	0	-0.00137061	0.0164918	0.0181213	0.0339511
V5464	0	-0.000474733	0.0144746	0.0211602	0.0397425
V5469	0	0.00166488	0.0138268	0.0217353	0.0372614
V5472	0	0.00656071	0.0167659	0.0224483	0.04295
V5479	0	-0.0022952	0.0183545	0.0202443	0.0390311
V5484	-0.0140444	0.00514723	0.0170529	0.0194263	0.0360778
V5486	0.100151	0.000930235	0.0142374	0.0207976	0.0475516
V5488	0	0.000930235	0.0154224	0.0179488	0.0437865
V5489	0	0.00168713	0.0166617	0.0202275	0.0430452
V5490	0	0.00112683	0.0140942	0.0209951	0.0308313
V5491	0	8.80454e-05	0.0159963	0.0193882	0.0359399
V5492	0	0.00170203	0.0151684	0.0164621	0.0338088
V5493	0	-0.00429206	0.0141328	0.020772	0.0350395
V5495	0	0.000112103	0.0156366	0.0181578	0.0352804
V5496	0	0.00180156	0.0183548	0.0203415	0.0346742
V5497	0	-0.00370395	0.0151983	0.0223263	0.035781
V5498	0	-0.00181172	0.0169806	0.0221982	0.0496958
V5502	0	0.00189716	0.0159497	0.0225534	0.0403841
V5503	0	0.00413597	0.0170045	0.0245702	0.0321934
V5504	0.101686	-0.00258828	0.015479	0.0189985	0.0378867
V5507	0	-0.000883626	0.0146233	0.0210542	0.0383415
V5510	0	-0.00428003	0.0165167	0.0193738	0.0374055
V5511	0	0.00347013	0.0146193	0.02282	0.0346035
V5514	0	-0.00151129	0.0174472	0.0235313	0.0376048
V5517	0	-0.00243818	0.0191489	0.0189791	0.0338431
V5521	0	-0.00243818	0.0169505	0.0194603	0.0348001
V5522	0	0.000689673	0.0171417	0.0181881	0.03936
V5523	0	3.52211e-05	0.0142075	0.0192975	0.0368158
V5526	0	-0.000207036	0.0176757	0.0200182	0.0439276
V5532	0	0.0035594	0.017727	0.0190126	0.0323714
V5543	0	0.0047142	0.0161593	0.0213233	0.0391593
V5545	0	-0.00127289	0.0144018	0.0215854	0.0353046
V5547	-0.0126656	0.00100738	0.0144815	0.0196787	0.0392671
V5551	0	0.00261502	0.0155495	0.0171607	0.0473329
V5552	0	-0.000550587	0.0170687	0.0177208	0.0457735
V5553	0	0.00124511	0.0173472	0.0210812	0.0325067
V5560	0	0.00119493	0.015379	0.0198096	0.0449492
V5562	0	0.00188945	0.0178014	0.0197168	0.0398215
V5563	0	-0.002917	0.0172777	0.0211052	0.0434141
V5572	0	0.00211349	0.013888	0.0203961	0.0381233
V5573	0	0.00115264	0.0161944	0.0189646	0.0355986
V5574	0	6.44063e-05	0.0186583	0.0186954	0.0395041
V5577	0	0.000778734	0.0165691	0.0201857	0.0275483
V5578	0	-0.000299814	0.0153065	0.0251233	0.0291161
V5580	0	0.000572137	0.01623	0.0197369	0.0356425
V5582	0	-4.62757e-06	0.0146872	0.018397	0.0404698
V5583	0	0.0009938	0.0149208	0.0183793	0.0370648
V5585	0	0.000503989	0.0168845	0.0187646	0.0339073
V5587	0	0.00104659	0.0154123	0.0178657	0.0387115
V5595	0	0.00193233	0.0174743	0.018269	0.0334894
V5600	0	-0.00254658	0.0170062	0.0217178	0.0305333
V5604	-0.00260256	0.00180083	0.0138778	0.0211026	0.0436949
V5609	0	-0.00209369	0.0181056	0.0195568	0.0419804
V5610	0	0.00321621	0.0171327	0.0225202	0.0442638
V5612	0	-0.00209797	0.0168902	0.0217243	0.0390377
V5620	0	-0.00345841	0.0141288	0.0189044	0.0347938
V5627	0	-0.00209547	0.016808	0.0234437	0.0395048
V5632	0	0.00242434	0.0186572	0.019591	0.0354817
V5635	0	-0.00250871	0.0165834	0.0197876	0.0369788
V5641	0	0.00162115	0.0158525	0.02037	0.035104
V5644	0	0.000664765	0.0199823	0.0182768	0.0410345
V5645	0	0.000212771	0.0157696	0.0197343	0.0349395
V5646	0	0.00124132	0.0142308	0.0184495	0.0400539
V5649	0	0.00141243	0.0173673	0.0192763	0.0384446
V5658	0	0.00296025	0.0157521	0.0230598	0.0350189
V5659	0	0.00174642	0.0165349	0.0179712	0.0389427
V5661	0	0.00265722	0.0149229	0.0193051	0.0387819
V5662	0	0.000978182	0.0145603	0.0208649	0.0410015
V5666	0	7.12095e-05	0.0174902	0.0216445	0.03924
V5667	0	-0.00221556	0.013956	0.0218274	0.0435302
V5668	0	-0.00114689	0.015187	0.0194647	0.03475
V5670	0	-0.00354595	0.0185321	0.0229384	0.036085
V5671	-0.0292672	-0.00501774	0.0209028	0.0209575	0.045402
V5675	-0.00725388	0.00320058	0.0176858	0.0223652	0.0422437
V5676	0	-0.00666491	0.0195103	0.0237921	0.0545927
V5679	-0.0943052	-0.00260241	0.0176683	0.0208784	0.0406457
V5685	0	0.00101954	0.0177014	0.0214573	0.0352847
V5691	0	-0.0023613	0.0165921	0.0195054	0.0523193
V5697	0	-0.00277302	0.017914	0.0208899	0.040953
V5705	0	0.000242202	0.0144093	0.0185366	0.0399502
V5706	0	0.00145267	0.0153681	0.0203378	0.0351215
V5708	0	-0.00459539	0.0152017	0.018765	0.0488397
V5713	-0.0105432	0.00260255	0.0163032	0.0226814	0.0360129
V5717	0	-9.87146e-05	0.0172958	0.0224331	0.0352951
V5724	0	-0.00120523	0.016504	0.0191823	0.0394683
V5733	0	-0.000273534	0.0158454	0.0233344	0.0364929
V5735	0	-0.00215215	0.0148535	0.0194607	0.0398542
V5736	0	0.00300715	0.018404	0.0204389	0.0330635
V5742	0	-0.00103268	0.0176212	0.0213014	0.0359029
V5747	0	-0.000268207	0.0153795	0.0176475	0.0405763
V5750	0	0.00224581	0.0158754	0.0205209	0.0479182
V5751	0	0.00224581	0.0182568	0.0208165	0.0435783
V5752	0	-0.00359955	0.016116	0.02048	0.0353126
V5754	-0.0183441	0.00248616	0.0181854	0.0194853	0.0380723
V5762	0	-0.00336066	0.0143185	0.0205587	0.0324203
V5763	0	-0.00298728	0.0160907	0.0215347	0.0360225
V5764	0	0.0021929	0.0153518	0.0196246	0.0338707
V5767	0	0.0020182	0.0137801	0.0224229	0.0365852
V5776	0	-0.00182746	0.0120565	0.0195606	0.0331019
V5779	0	0.00170244	0.0170979	0.0208518	0.0370613
V5780	0	0.00212658	0.0191858	0.0237838	0.0337847
V5784	0	-0.00251926	0.0161891	0.0230779	0.0336108
V5789	0	0.00108124	0.0144553	0.0215319	0.0377737
V5792	0	0.000332214	0.0153369	0.020822	0.0491209
V5793	0	-0.00368136	0.0150572	0.0223325	0.043869
V5794	-0.053648	0.00122059	0.0172618	0.0203716	0.0381446
V5810	0	-0.000738012	0.0153377	0.0188235	0.0429996
V5815	0	0.000513037	0.016007	0.0224787	0.0370747
V5816	0	0.00597628	0.0197382	0.0217756	0.0517189
V5817	0	-0.00222773	0.0176017	0.0190881	0.0316876
V5826	-0.0614091	0.00275364	0.0160209	0.0193868	0.0411977
V5835	0	-0.00103433	0.0141842	0.0227893	0.0439323
V5836	0	-0.00173144	0.0172918	0.0168561	0.0430084
V5840	0	-0.00182475	0.0140383	0.023077	0.0411572
V5843	0	0.00176573	0.0149099	0.0171259	0.0352384
V5847	0	0.00123897	0.0176661	0.0186648	0.0380455
V5848	0	0.00428807	0.0168035	0.0260415	0.0359578
V5849	0	0.000654309	0.0165578	0.0179978	0.0355817
V5851	0	0.000838074	0.0138194	0.0233857	0.0379067
V5853	0	0.00625467	0.0200116	0.0227758	0.043649
V5855	0	-0.00176332	0.0137989	0.018762	0.0463265
V5858	0	0.00195483	0.014346	0.0193449	0.0373137
V5859	0	-0.00364338	0.0191433	0.0196848	0.0430865
V5866	0	0.00204537	0.0158425	0.0223094	0.0325098
V5869	0	0.00209625	0.0174577	0.0234543	0.0346712
V5879	0	-0.00166961	0.0138365	0.0188184	0.039195
V5881	0	-5.49914e-05	0.0165188	0.0201688	0.0340789
V5887	0	0.0029877	0.0150966	0.0185812	0.0346552
V5893	0	-0.00235096	0.016848	0.0189226	0.0420663
V5894	0	-9.57037e-05	0.0189916	0.0200853	0.0376849
V5898	0	-0.00222291	0.016098	0.0194976	0.0300729
V5899	0	0.00286246	0.01488	0.0198476	0.0375192
V5901	0	0.000444104	0.0157668	0.0231095	0.0339459
V5907	0	0.00379693	0.0168873	0.0191771	0.0391172
V5910	0	0.00812553	0.0186074	0.0238361	0.0459213
V5919	0.0522936	0.00692287	0.018917	0.0197243	0.036086
V5921	0	2.86711e-06	0.0171336	0.0184614	0.0337339
V5924	0	0.00154241	0.0174441	0.0189502	0.0338872
V5931	0	-0.0040525	0.0181892	0.0259936	0.0415894
V5933	-0.012818	0.00384876	0.0157746	0.019422	0.0430441
V5936	0	0.00447035	0.0153768	0.0208051	0.0339879
V5946	0	0.00354175	0.0148547	0.0166126	0.0349096
V5950	0	0.000187993	0.01524	0.0203757	0.0351848
V5952	0	-0.00024716	0.0151421	0.019501	0.0324291
V5958	0	-0.00131742	0.0152853	0.0189609	0.0382034
V5961	0	0.00183637	0.0128721	0.0217497	0.0342542
V5963	0	-0.000687794	0.0127786	0.0188871	0.0315331
V5966	0	0.00330988	0.0167085	0.0244023	0.0340249
V5967	0.0240741	0.00194011	0.0136132	0.0193768	0.0351138
V5978	0	-0.000552377	0.018004	0.0214157	0.0391595
V5981	0	0.0027816	0.0151791	0.0227202	0.0413314
V5984	0	-0.000651335	0.0153123	0.0208305	0.0383249
V5986	0	0.00184552	0.0188827	0.0221018	0.0314586
V5994	0	0.000465531	0.0145401	0.0232071	0.0420809
V5999	0	0.00395427	0.0160648	0.0209216	0.0356106
V6004	0	0.00150425	0.0184895	0.0217885	0.0397977
V6018	0	0.00100434	0.0179223	0.0220906	0.0381182
V6019	0	-0.00735268	0.0165817	0.0312936	0.0446162
V6022	0	0.00180106	0.016826	0.0186046	0.0380391
V6027	0	-0.00022448	0.0149212	0.0197974	0.0400709
V6033	0	-0.000459103	0.015649	0.0224598	0.0460196
V6039	0	0.000379212	0.0133524	0.0206907	0.0340357
V6040	0.0247809	-0.000666129	0.0144842	0.0176685	0.0333392
V6046	0	-0.00032827	0.014113	0.0186474	0.0364377
V6047	0	-0.000489997	0.0155292	0.0196646	0.0433425
V6050	0	-6.03603e-05	0.01495	0.020783	0.036023
V6052	0	0.00275369	0.018035	0.019307	0.04044
V6055	0	-0.0038243	0.0184189	0.0163535	0.0362946
V6057	0	0.00127765	0.0166782	0.0213884	0.03686
V6059	0	-0.00160423	0.014833	0.0221865	0.0308459
V6060	0	-0.000111396	0.0137688	0.0188634	0.0445164
V6062	0	-0.00208363	0.0140769	0.0247766	0.0549943
V6067	0	-0.000781475	0.018679	0.0198916	0.0311559
V6068	0	-2.20611e-05	0.0180647	0.0198586	0.0366364
V6069	0	0.00267073	0.0183003	0.0209082	0.0328534
V6082	0	0.00274323	0.0157445	0.0203116	0.0418285
V6084	0	0.0022188	0.0186027	0.0236544	0.0424907
V6086	0	0.00165783	0.0142728	0.0227668	0.033175
V6087	0	0.00573792	0.0177862	0.0223033	0.0441836
V6091	0.226369	0.00502651	0.0148423	0.0244183	0.0443396
V6092	0	-0.000384929	0.017452	0.0202187	0.0328135
V6095	0	0.00133502	0.0162303	0.0215326	0.0505332
V6097	0	-0.000972676	0.0164564	0.0181736	0.0341526
V6098	0	-0.00070335	0.0148077	0.018576	0.0350211
V6101	0	0.00195559	0.0186543	0.0173032	0.0325392
V6109	0	-0.00375867	0.0109548	0.0201679	0.0338039
V6110	-0.00957574	-0.00449661	0.0194453	0.0252541	0.045708
V6111	0	0.00242838	0.0138696	0.0198598	0.0340066
V6113	0	-0.00180424	0.0124646	0.019098	0.0447143
V6114	0	-0.00167345	0.0168801	0.0220266	0.0432144
V6115	0	-0.00608446	0.0139482	0.0207404	0.0452385
V6116	-0.0959119	-0.000787036	0.0169006	0.0214598	0.0404751
V6117	0	0.00540986	0.0139663	0.0221793	0.0387678
V6124	0.0152147	-0.000928406	0.0160677	0.0217494	0.039037
V6133	0	0.00144663	0.0182071	0.021671	0.0394215
V6135	0	0.000490267	0.0147607	0.0204698	0.0379998
V6138	0	-0.00120585	0.0146728	0.0229153	0.039206
V6156	0	-0.000553733	0.0130816	0.0234886	0.0297014
V6163	0	0.000770027	0.0161449	0.0191333	0.0329372
V6168	0	-0.00118023	0.0156405	0.0207905	0.031714
V6175	0	-0.00298551	0.0165742	0.023262	0.0385031
V6176	0	-0.00292176	0.015237	0.0193339	0.0355317
V6177	0	0.00273778	0.0175089	0.0193938	0.0390251
V6178	0	-0.000188941	0.0135766	0.0210405	0.031679
V6180	0	0.00644332	0.0159735	0.0217188	0.0404407
V6182	0.0118479	0.00402991	0.0147535	0.0179998	0.0414938
V6185	0.000771797	0.000767221	0.0163981	0.0204412	0.0371861
V6186	0	0.00273604	0.0146393	0.0198791	0.0354873
V6187	0	0.0010193	0.0157762	0.0179955	0.0315149
V6191	0	-0.00263953	0.0161987	0.0204065	0.0361942
V6194	0	0.0038399	0.0168349	0.0197936	0.0346121
V6195	0	-0.000704897	0.0164135	0.0185927	0.0377004
V6206	0	-0.00201761	0.0178968	0.0236392	0.0353443
V6210	0	0.00418265	0.0144515	0.0174123	0.0396291
V6211	0.0146193	-0.00169259	0.0157258	0.0203556	0.0331932
V6213	0	-0.000510857	0.0150399	0.0204855	0.0356797
V6215	0	-0.00159732	0.0157802	0.0210703	0.034305
V6217	0	-9.49286e-05	0.0156913	0.0193782	0.0428478
V6218	0	-0.00104009	0.0169308	0.017983	0.0313423
V6221	0	-0.00127888	0.0167551	0.023456	0.0434067
V6222	0	0.000294449	0.0148571	0.0195256	0.0369201
V6224	0	-0.00128786	0.0133591	0.020821	0.0408815
V6228	0	-0.000325726	0.0151929	0.0203101	0.0332954
V6236	0	-0.00187826	0.0168837	0.0213715	0.0341706
V6239	0	0.00251364	0.0161096	0.0214024	0.0375084
V6240	0	0.0016417	0.0156906	0.0180576	0.0365609
V6242	0	-0.00282155	0.0147271	0.0185873	0.0365716
V6243	-0.0174372	0.000560422	0.0179257	0.0223377	0.0387951
V6244	0	0.00208028	0.0138683	0.0200152	0.0362442
V6245	0	0.00634322	0.0168425	0.0195444	0.0338771
V6247	0	-0.00278792	0.016922	0.0229951	0.0395379
V6249	0	-0.00133348	0.0158645	0.0224255	0.0375288
V6250	0	0.00241178	0.0157371	0.0212873	0.0380483
V6251	0	0.0025028	0.0173704	0.0184309	0.0364435
V6253	0	-0.00370224	0.0145286	0.0211005	0.0349729
V6254	0	0.00110218	0.0141006	0.0222973	0.0436641
V6255	0	0.00110218	0.0157791	0.0221633	0.0345287
V6256	0	-0.000362279	0.0162505	0.0251551	0.0377645
V6260	0	-0.000515958	0.0154969	0.0224354	0.0405441
V6261	0	0.00229621	0.0196766	0.0169695	0.035331
V6263	0	0.00108983	0.0168275	0.023835	0.0353638
V6265	0	-0.00104271	0.0135094	0.0207807	0.0360077
V6268	0	0.000454779	0.020003	0.0200379	0.040838
V6272	0	-0.00192266	0.0154717	0.0219993	0.0440121
V6276	0	-0.0018831	0.0151834	0.0215727	0.0398452
V6299	0	0.00289133	0.0199794	0.0180912	0.0365214
V6300	0	0.00889283	0.02072	0.0229522	0.0536334
V6302	0	-0.00232788	0.0140851	0.0202169	0.0386044
V6304	0	0.00593596	0.016537	0.0197288	0.0401135
V6309	0.0970442	8.66905e-05	0.0169066	0.0194892	0.0443436
V6310	0	0.000365301	0.0155075	0.0213169	0.0327401
V6312	0	-0.00101855	0.0144369	0.0177267	0.0287617
V6314	0	0.000682687	0.0146511	0.0235389	0.0328438
V6316	0	-0.000968713	0.0178946	0.0207712	0.0371439
V6318	0	-0.00214308	0.0161586	0.0184724	0.0341751
V6326	0	-0.00132599	0.0165871	0.0196689	0.0345849
V6329	0	0.000304465	0.016849	0.0219132	0.0365747
V6332	0	0.000770384	0.0145318	0.0193237	0.0336821
V6334	0	-0.00209725	0.0137733	0.0212852	0.0380938
V6336	0	-0.0020898	0.0154032	0.0204979	0.0384306
V6338	0	-0.00617412	0.017988	0.0320643	0.0481146
V6339	-0.0164557	0.00187813	0.0155121	0.0207929	0.0347915
V6342	0	0.000644506	0.0174304	0.0206357	0.0379846
V6343	0	0.00117851	0.0159742	0.023286	0.0350836
V6349	0	-0.00909956	0.0204587	0.0433999	0.0525468
V6357	-0.103282	0.0011523	0.0159715	0.0198058	0.0344798
V6358	0	-0.00325863	0.0160527	0.0244034	0.0494357
V6359	0	-0.00221807	0.0167945	0.0193716	0.0333931
V6366	0	-0.00200251	0.0146286	0.0167158	0.0337072
V6372	0	0.00155676	0.0139611	0.0183717	0.0372254
V6381	0	-0.0014216	0.0151613	0.0204583	0.0330729
V6382	0	0.00178627	0.0151569	0.0221441	0.0329905
V6383	0	0.00641928	0.0157999	0.0224116	0.0403295
V6388	0.0543523	-0.00033348	0.0163131	0.0202867	0.032509
V6392	0	-0.000681147	0.0149625	0.022245	0.0396931
V6393	0	0.00173577	0.015132	0.0183351	0.0393439
V6394	0	0.00443339	0.0166042	0.0217071	0.0487464
V6395	0	-0.000906574	0.0149391	0.0217497	0.045001
V6398	0	0.00619063	0.0170799	0.0191765	0.0462649
V6403	0	-0.00287661	0.0197682	0.0196223	0.0384609
V6405	0	-0.00294662	0.0167035	0.0240385	0.0391332
V6406	0	0.00147191	0.0144801	0.020568	0.0398967
V6408	0	0.00208071	0.017271	0.0229995	0.0373121
V6412	0	-0.00154025	0.0158804	0.0215382	0.0330976
V6414	0	-0.000230144	0.0152254	0.0199887	0.0351158
V6418	0	-0.000649236	0.0152288	0.0230549	0.0303121
V6419	0	-0.00368205	0.0143072	0.0217304	0.0362019
V6420	0	0.00104477	0.0140694	0.020017	0.0374968
V6422	0	-0.00484391	0.0173906	0.0362847	0.0408184
V6423	-0.11221	0.00233925	0.0147569	0.02273	0.0397721
V6430	0	-0.00326565	0.0142662	0.0208877	0.0359732
V6431	0	0.00268007	0.0171775	0.022908	0.0385895
V6439	0	6.82428e-05	0.0152763	0.022891	0.0341113
V6440	0	0.00426153	0.0148159	0.0267689	0.0350037
V6451	0.0189139	-0.00159457	0.0170734	0.021687	0.0367674
V6473	0	0.0010631	0.016191	0.0197787	0.036565
V6476	0	-0.000531747	0.0168491	0.019924	0.051639
V6479	0	0.00169897	0.0172434	0.0194752	0.0357815
V6480	0	0.000234221	0.0156631	0.0220576	0.0353547
V6483	0	-0.000773222	0.016539	0.0182724	0.0373662
V6485	0	-0.00246451	0.0131282	0.0218624	0.0423953
V6492	0	-0.00212346	0.0195257	0.0216555	0.0449147
V6493	0	-0.00244347	0.016178	0.0187437	0.0348745
V6494	0	-0.00244347	0.0134435	0.020909	0.0345186
V6495	0	0.00284792	0.0173338	0.0193851	0.0419665
V6498	0	-0.00159277	0.0143883	0.019218	0.0468926
V6500	0	0.00268293	0.0175551	0.0236798	0.0359702
V6506	0	-0.00145177	0.0151621	0.017771	0.0346834
V6508	0	-0.00145177	0.0152303	0.0194526	0.0387328
V6509	0	0.0043203	0.0150606	0.020864	0.0437613
V6514	0	0.00253527	0.0161959	0.0192532	0.0388396
V6516	0	-0.00144855	0.0138877	0.0209901	0.0439306
V6517	0	-0.00144855	0.0155059	0.0208933	0.037807
V6518	0	0.00559298	0.0169241	0.019983	0.0367217
V6519	0	0.00140969	0.0141208	0.0205548	0.0385253
V6520	0	-0.00108793	0.0140474	0.0198726	0.0400143
V6521	0	-1.72962e-05	0.0135709	0.0199691	0.0348004
V6525	0	-0.000126679	0.012753	0.0197732	0.0326251
V6526	0	0.00279473	0.0155727	0.0206061	0.0375118
V6527	0	0.00116696	0.014139	0.0196775	0.0454107
V6533	0	0.00204952	0.0151796	0.0192021	0.0351542
V6534	0.00518753	-0.0109422	0.0182125	0.0273069	0.0518482
V6535	-0.116284	-0.00114218	0.0168759	0.0182415	0.0347129
V6536	0	-0.000942097	0.0144684	0.019574	0.0358971
V6537	0	-0.000829376	0.0184528	0.0211853	0.0360636
V6538	0	-0.00243511	0.0154627	0.0178037	0.0360249
V6557	-0.0967244	0.000641647	0.0158676	0.0199936	0.0416992
V6559	0	-0.000145675	0.0161868	0.0187964	0.0363251
V6566	0	-0.00107665	0.013318	0.0224949	0.0405638
V6567	0	-0.00456033	0.0196746	0.0196996	0.0369984
V6576	-0.02611	-0.00431997	0.013577	0.0249229	0.0374585
V6587	0	0.000474456	0.0143633	0.0209506	0.0355055
V6589	0.000450679	0.000893994	0.0147403	0.0215816	0.0354606
V6600	0	-0.00604108	0.0179662	0.0253494	0.0381193
V6601	-0.0383063	-0.00745697	0.0186049	0.0254031	0.0556585
V6602	-0.0370607	-0.00266797	0.0139905	0.0183588	0.0455004
V6603	-0.0116742	-0.000441572	0.0163049	0.0240994	0.0392043
V6633	0	7.94265e-05	0.0137787	0.01932	0.0394895
V6647	0	-0.00183361	0.0171219	0.0176358	0.0377535
V6649	0	-0.00528702	0.0170457	0.0193828	0.0339689
V6653	0	0.00127638	0.0144471	0.0238702	0.0396467
V6659	0	0.0029575	0.014967	0.0197531	0.0419302
V6660	0.00694325	0.00171305	0.0188069	0.0191601	0.0412748
V6665	0	0.00204383	0.0168133	0.0220936	0.0391665
V6667	0	0.00362247	0.0188103	0.024404	0.038838
V6668	0	-0.00382305	0.0128274	0.0160314	0.0327815
V6673	0	-0.00109319	0.0178304	0.0186689	0.0410456
V6675	0	0.00418279	0.015662	0.0190447	0.0311839
V6677	0.0644699	-0.00539675	0.01689	0.0235756	0.0326727
V6679	0	0.0044959	0.0174556	0.0194587	0.035855
V6685	0	0.00386379	0.0150592	0.0197959	0.0350788
V6686	0	0.00355513	0.0188053	0.0224473	0.034355
V6690	0	-0.00330846	0.0194079	0.0208452	0.0381409
V6698	0	0.00190196	0.0152607	0.0218938	0.0342357
V6719	0	0.00186468	0.0154528	0.0219046	0.0437978
V6722	0	-0.00297349	0.0169599	0.0231026	0.0524627
V6725	0	-0.00645682	0.0195255	0.0292915	0.0462084
V6727	-0.135794	-0.00109139	0.0158508	0.024901	0.0377273
V6730	0	-0.00258182	0.0132755	0.0225787	0.0373893
V6732	-0.0359697	0.0022205	0.0163539	0.020876	0.0351468
V6735	0	-0.000302778	0.0150844	0.020093	0.04151
V6736	0	-0.00120019	0.0189075	0.0215579	0.0344007
V6737	0	-0.00217239	0.0177434	0.0211576	0.0391336
V6738	0	-0.00116235	0.0162909	0.0214242	0.0370685
V6739	0	0.00241175	0.0133799	0.0209813	0.0340211
V6747	0	0.00181873	0.0164243	0.0179918	0.0368593
V6757	0	-0.00228962	0.0167713	0.0227151	0.0400862
V6758	-0.0857798	-0.00305313	0.0170627	0.0221972	0.0355378
V6759	0	-0.00458056	0.0140014	0.021873	0.04042
V6761	-0.0338256	-0.00270363	0.0165917	0.0217375	0.0391997
V6762	0	-0.00381574	0.0154104	0.0173205	0.0336639
V6766	0	-0.00386625	0.0168746	0.0212676	0.0399048
V6771	-0.00652316	0.00103707	0.0154433	0.0181759	0.0398672
V6772	0	0.00042211	0.0141989	0.0195659	0.0328717
V6774	0	-0.0013928	0.0145484	0.0220686	0.0397266
V6776	0	-0.0013928	0.0141835	0.020962	0.0315786
V6777	0	-0.00143771	0.0170609	0.0208778	0.0458888
V6781	-0.00782592	0.00317959	0.0162405	0.0224523	0.0398756
V6785	0	0.00276242	0.0142448	0.0206495	0.0340675
V6796	0	0.00276242	0.0155113	0.0181634	0.0454623
V6797	0	-0.000965083	0.0185638	0.0200274	0.0314675
V6798	0	0.00593727	0.0173758	0.0215516	0.0367753
V6806	0	-0.00157133	0.0165122	0.0227056	0.0368646
V6811	0	-0.00283353	0.0165832	0.020621	0.0316276
V6817	0	0.00178667	0.0146265	0.0192231	0.0333511
V6821	0	-0.00105735	0.0158875	0.0185136	0.0466209
V6827	0	-0.000984134	0.0146202	0.020767	0.0383045
[truncated: 365 more rows]
